# Supplementary material for: Public awareness of gastric cancer risk factors and screening behaviours in Shijiazhuang, China: A community-based survey
Source: PLoS One. 2024 Oct 7;19(10):e0311491. doi: 10.1371/journal.pone.0311491 (PMC11458051; doi:10.1371/journal.pone.0311491)
Supplement: S1 Raw data — (XLSX) [file pone.0311491.s001.xlsx]

## Sheet: 20240619SCI数据
@1、sex	@2、age	@5、marital status	@6、educationzal level	@8、income	@9、you, your family members or friends ever suffer upper gastrointestinal problems	@10、family history of gastric cancer	@11、self-perceived risk of gastric cancer	risk factors：@1、old age	@2、male	@3、family history of gastric cancer	@4、smoking	@5、alcohol consumption	@6、high sodium intake	@7、high red meat consumption	@8、consumption of smoked foods	low fruit and vegetable intake	@10、frequent eating of leftovers	@11、irregular diet	@12、eating fast	@13、overeating	@14、obesity	@15、physical inactivity	@16、stress	@17、helicobacter infection	@18.stomach disease	@4、Have you ever undergone gastric cancer screening?	Why do you not undergo a screening for gastric cancer? absence of symptoms or signs	lack of time	financial problems	fear of being cheated	appointment difficulty	procedural pain and discomfort	worried about screening results	fatalistic beliefs about gastric cancer
1	4	2	4	2	1	1	3	1	1	1	1	1	1	1	1	1	1	1	1	1	1	1	1	1	1	1	0	0	0	0	0	0	0	0
2	3	2	4	2	0	0	3	1	1	1	1	1	1	1	1	1	1	1	1	1	1	1	1	1	1	0	1	0	0	0	0	0	0	0
2	2	1	4	2	0	0	1	1	1	1	1	1	1	1	1	1	1	1	1	1	1	1	1	1	1	0	1	0	0	0	0	0	0	0
1	4	2	2	2	0	0	1	1	1	1	1	1	1	1	1	1	1	1	1	1	1	1	1	0	1	0	1	0	0	0	0	0	0	0
2	2	2	4	3	0	0	2	1	1	0	1	1	1	1	1	1	1	1	1	1	1	1	1	1	1	0	1	0	0	0	0	1	0	1
2	2	1	5	4	0	0	4	1	1	1	1	1	1	1	1	1	1	1	1	1	1	1	1	1	1	0	1	0	0	0	0	0	0	0
1	2	1	4	3	1	0	4	1	0	1	1	1	1	1	1	1	1	1	1	1	1	1	1	1	1	0	0	0	0	1	0	0	0	0
2	3	2	4	2	1	0	1	1	1	1	1	1	1	1	1	1	1	1	1	1	1	1	1	1	1	0	0	0	0	0	0	1	0	0
2	1	1	4	2	0	0	2	0	0	1	1	1	1	1	1	1	1	1	1	1	1	1	1	1	1	1	0	0	0	0	0	0	0	0
2	2	2	4	1	0	0	1	0	1	1	1	1	1	1	1	1	1	1	1	1	1	1	1	1	1	0	1	1	0	0	1	1	1	1
2	4	2	5	1	0	0	4	1	1	0	1	1	1	1	1	0	1	1	1	1	0	0	1	1	1	0	1	0	0	0	0	0	0	0
1	2	2	4	2	0	0	4	1	0	1	1	1	1	1	1	1	1	1	1	1	1	1	1	1	1	0	1	0	0	0	0	0	0	0
2	2	2	5	2	0	1	1	1	0	1	1	1	1	1	1	1	1	1	1	1	1	1	1	1	1	0	1	0	0	0	0	0	0	0
1	4	2	1	1	0	0	1	1	1	1	1	1	1	1	0	1	1	1	1	1	1	1	1	0	1	0	1	0	0	0	1	1	0	0
2	2	1	4	3	1	1	3	1	1	1	1	1	1	1	1	1	1	1	1	1	1	1	1	1	1	1	0	0	0	0	0	0	0	0
2	2	2	4	3	0	0	1	1	1	1	1	1	1	1	1	1	1	1	1	1	1	1	1	1	1	0	1	0	0	0	0	1	0	0
2	2	1	4	3	0	0	1	1	1	1	1	1	1	1	1	1	1	1	1	1	1	1	1	1	1	0	1	0	0	0	0	0	0	0
2	4	2	2	1	0	1	2	1	0	1	1	1	1	1	1	1	1	1	1	1	1	1	1	0	1	1	0	0	0	0	0	0	0	0
1	2	2	4	2	0	0	4	1	1	0	0	1	1	1	1	1	1	1	0	1	1	1	1	1	1	0	1	0	0	0	0	0	0	0
1	2	1	4	3	1	1	3	1	1	1	0	1	1	1	1	1	1	1	1	1	0	1	1	1	1	0	1	0	0	0	0	0	0	0
1	2	1	4	4	0	0	4	1	0	1	1	1	1	1	1	1	1	1	1	1	1	1	1	1	0	0	1	1	0	0	0	0	0	0
2	2	2	4	3	1	0	1	0	0	1	0	1	1	1	1	1	1	0	1	1	1	1	1	1	1	0	1	0	0	0	0	0	0	0
2	2	1	5	3	0	0	2	1	1	1	1	1	1	1	1	1	1	1	1	1	1	1	1	1	1	0	1	0	0	0	0	0	0	0
2	4	1	3	1	0	0	1	1	1	1	1	1	1	1	1	1	1	1	1	1	1	1	1	1	1	0	1	0	0	0	0	0	0	0
2	3	2	4	1	0	0	1	0	0	1	1	1	0	1	1	1	1	1	1	1	0	0	1	1	1	0	1	0	0	0	0	0	0	0
2	2	1	4	2	1	1	2	1	1	1	1	1	0	0	1	1	1	1	1	1	1	1	1	1	1	0	1	1	0	0	0	1	0	0
1	3	2	4	3	0	0	4	0	0	1	1	1	1	1	1	1	1	1	1	1	1	1	1	1	1	0	0	0	0	0	0	1	0	0
1	4	2	3	4	0	0	4	1	1	1	1	1	1	1	1	1	1	1	1	1	1	1	1	1	1	0	1	0	0	0	0	0	0	0
2	2	2	4	2	0	0	1	0	0	1	1	1	1	1	1	1	1	1	1	1	1	1	1	1	1	0	1	0	0	0	0	0	0	0
2	2	1	3	1	1	1	4	1	1	0	1	1	1	0	1	1	1	1	1	1	1	1	1	0	1	0	1	0	0	0	0	0	0	0
1	1	1	3	1	0	0	4	1	1	1	1	1	1	1	1	1	1	1	1	1	1	1	1	0	1	0	1	0	0	0	0	0	0	0
2	3	2	4	1	0	0	4	0	0	0	1	1	1	1	1	1	0	0	1	1	1	1	1	0	1	0	1	0	0	0	0	0	0	0
1	1	2	3	3	0	0	1	0	0	1	1	1	1	1	1	1	1	1	1	1	1	1	1	0	1	0	1	0	0	0	0	0	0	0
1	2	2	3	1	1	0	3	1	1	0	1	1	1	1	1	1	0	0	1	1	1	1	1	1	1	0	1	1	0	1	0	0	0	0
2	1	2	4	1	1	0	1	1	0	1	0	1	0	0	1	1	1	1	1	1	1	1	1	1	1	0	1	0	0	0	0	0	0	0
1	4	2	4	2	0	0	1	0	1	1	1	1	0	1	1	1	1	1	1	1	0	0	1	1	1	1	0	0	0	0	0	0	0	0
1	3	1	3	3	1	0	2	0	1	1	1	1	1	0	1	1	1	1	1	1	0	1	0	0	1	1	0	0	0	0	0	0	0	0
1	2	2	4	3	0	0	2	1	0	1	0	0	1	1	1	1	1	1	1	1	1	1	1	0	0	0	0	1	0	0	0	0	0	0
2	2	1	4	2	0	0	2	0	1	1	0	1	1	1	1	1	1	1	0	1	0	0	1	1	0	0	1	0	0	0	0	0	0	1
2	3	2	3	2	0	0	1	0	1	1	1	1	0	1	1	1	1	1	1	1	0	0	1	1	1	1	0	0	0	0	0	0	0	0
1	4	2	4	3	0	0	4	0	0	1	0	1	1	0	1	1	1	1	1	1	0	0	1	1	1	1	0	0	0	0	0	0	0	0
2	2	2	3	3	0	0	1	0	0	1	1	1	0	0	1	1	1	1	1	1	0	0	1	1	1	0	1	0	0	0	0	0	0	0
2	2	1	4	2	1	0	1	1	0	0	0	1	1	1	1	0	1	1	1	1	0	0	1	1	0	0	1	0	0	0	0	0	0	0
1	3	2	4	1	0	0	4	0	0	0	0	1	1	1	1	1	0	1	0	1	0	1	1	1	1	0	1	0	0	0	0	0	0	0
2	2	1	4	2	1	1	1	0	1	0	1	1	0	0	1	1	1	1	0	0	1	0	1	1	1	0	0	1	0	0	0	0	0	0
1	4	2	2	1	1	0	4	1	0	1	1	1	0	0	1	1	1	1	1	1	1	0	1	0	1	0	0	1	0	0	1	1	0	0
2	5	2	4	2	1	0	1	0	0	1	1	1	1	1	1	1	1	1	1	1	0	0	1	1	1	1	0	0	0	0	0	0	0	0
2	4	2	3	3	0	0	1	0	1	0	1	1	1	1	1	1	1	1	1	1	0	0	1	0	1	0	1	0	0	0	0	0	0	0
1	3	2	3	3	1	0	4	1	0	1	1	1	1	0	1	0	0	0	0	0	1	0	1	1	0	1	0	0	0	0	0	0	0	0
1	5	2	4	2	0	0	4	1	1	1	1	1	0	0	1	1	0	1	1	1	0	0	1	1	1	0	1	0	0	0	0	0	0	0
2	2	2	5	3	0	0	1	1	1	1	0	0	0	0	1	1	0	0	1	1	0	1	1	1	1	0	1	0	0	0	0	0	0	0
2	1	1	4	2	1	1	2	1	0	1	1	1	0	1	0	1	1	1	1	1	0	0	1	0	1	0	1	0	0	0	0	0	0	0
1	4	2	2	2	0	0	4	1	1	1	1	1	1	0	0	1	1	1	0	0	0	1	1	0	1	0	1	0	0	0	0	0	0	0
2	2	1	5	4	1	0	4	0	1	0	1	1	0	0	1	1	1	0	1	1	0	0	1	1	1	0	1	0	0	0	0	0	0	0
1	4	2	3	3	0	0	4	0	0	1	1	1	1	1	1	1	1	1	1	1	0	0	1	0	1	0	1	0	0	0	0	0	0	0
1	5	2	3	2	0	0	1	0	0	1	0	0	1	1	1	1	0	1	1	1	1	1	1	0	1	0	1	0	0	0	0	0	0	0
2	2	2	5	3	0	0	4	1	1	0	0	1	1	1	1	1	1	0	0	0	0	0	0	1	1	0	1	0	0	0	0	1	0	0
2	3	2	4	2	1	0	4	0	1	1	0	1	0	0	1	1	1	1	0	0	0	0	1	1	1	1	0	0	0	0	0	0	0	0
1	4	2	3	3	0	0	4	0	0	1	1	1	0	0	0	1	1	1	1	1	0	0	1	1	1	0	1	0	0	0	0	0	0	0
2	2	2	4	3	0	0	4	0	0	0	0	0	0	0	0	1	1	1	0	0	1	1	1	1	1	0	0	0	0	0	0	0	1	0
1	4	2	3	2	0	0	4	1	0	1	0	1	1	1	0	0	1	0	0	0	0	0	0	0	0	0	0	0	0	0	0	1	0	1
2	3	2	2	2	0	0	4	0	0	0	0	0	1	1	1	1	1	1	1	1	0	0	1	0	1	0	1	0	0	0	0	0	0	0
2	2	2	5	3	1	0	4	1	0	1	0	1	0	0	0	1	1	1	1	1	0	0	1	1	1	0	1	0	0	0	1	1	0	0
1	2	2	5	2	0	0	2	0	0	0	1	1	0	1	1	1	0	0	1	1	0	0	0	1	1	0	0	1	0	0	0	0	1	0
2	3	2	4	2	1	1	2	0	0	0	0	0	1	1	1	1	0	0	0	0	0	0	1	1	1	0	0	0	0	0	0	1	0	0
1	2	1	4	2	1	1	2	1	1	1	0	0	1	0	0	1	0	0	0	0	0	0	1	0	0	0	0	0	0	0	0	0	1	0
1	5	2	2	4	1	0	2	0	0	0	0	0	0	0	0	1	0	1	1	1	1	1	1	1	1	0	0	1	0	0	0	1	0	1
2	5	2	4	2	1	0	1	0	0	1	1	1	1	1	1	1	1	1	1	1	0	0	1	1	1	0	1	0	0	0	0	0	0	0
2	3	1	4	2	1	0	1	1	0	1	0	1	0	0	0	0	0	0	0	1	0	0	1	0	0	1	0	0	0	0	0	0	0	0
2	2	2	4	2	0	0	4	0	0	0	1	1	0	0	1	1	0	1	1	1	1	1	1	1	1	0	1	0	0	0	0	0	0	0
1	3	1	4	4	1	0	3	0	0	1	0	0	1	1	0	1	0	0	0	1	1	0	0	1	0	1	0	0	0	0	0	0	0	0
2	3	3	5	3	0	0	1	0	0	0	0	1	0	0	1	1	1	1	1	0	0	0	0	0	0	0	1	1	0	0	0	1	0	0
1	4	2	4	3	1	0	1	0	0	0	0	0	1	0	1	1	0	1	1	1	1	1	1	1	1	0	1	0	0	0	0	0	0	0
1	2	1	5	3	0	0	1	0	1	1	1	1	1	0	0	1	0	1	0	0	0	0	0	1	1	0	0	0	0	1	0	0	0	0
2	2	2	4	2	1	0	1	0	0	0	1	0	0	0	0	1	0	0	0	0	0	0	1	1	1	0	1	0	0	0	0	0	0	0
1	5	2	2	1	0	0	3	0	0	1	1	0	0	0	1	1	1	1	0	0	1	0	0	0	0	0	1	0	1	0	1	1	0	1
1	4	3	4	1	0	0	1	0	0	1	0	1	1	1	1	1	1	1	1	1	0	0	1	0	0	0	1	0	0	0	0	0	0	0
1	3	1	4	2	1	0	4	0	0	0	0	0	0	0	1	1	0	1	1	1	0	0	0	0	0	1	0	0	0	0	0	0	0	0
2	3	1	4	2	0	1	4	1	1	0	0	1	0	0	1	1	0	0	0	1	0	0	0	1	0	0	1	0	0	0	0	0	0	0
2	5	2	3	1	0	0	4	0	0	1	0	0	0	0	1	1	1	1	1	1	1	1	1	0	1	0	1	0	0	0	0	0	0	0
1	3	2	4	2	1	0	1	0	0	0	0	0	0	0	0	1	0	0	0	0	0	0	0	0	0	1	0	0	0	0	0	0	0	0
1	4	2	3	1	0	0	4	0	0	0	1	1	1	1	1	1	1	1	1	1	0	0	0	1	1	0	1	0	0	0	0	0	0	0
1	5	2	4	2	1	0	1	0	0	1	1	1	0	0	1	1	1	1	1	1	0	0	0	0	0	1	0	0	0	0	0	0	0	0
2	3	2	3	1	0	0	1	0	0	1	0	1	0	0	0	1	0	1	1	1	0	0	0	0	1	0	1	0	0	0	0	0	0	0
2	2	1	3	1	0	0	2	1	1	0	0	0	0	0	0	0	0	0	0	0	1	0	0	0	0	0	1	0	0	0	0	0	0	0
1	4	2	3	2	0	0	4	0	0	0	0	0	1	1	1	1	1	0	0	1	0	0	0	0	0	1	0	0	0	0	0	0	0	0
2	3	2	4	2	0	0	4	0	0	0	0	1	0	0	1	1	0	1	1	1	0	0	0	0	0	0	1	0	0	0	0	1	0	0
2	3	1	2	1	0	0	1	0	0	0	0	0	0	1	0	1	0	0	0	0	0	0	0	0	0	0	0	1	1	0	0	0	0	0
2	1	1	4	2	0	0	1	1	0	0	0	0	0	0	0	1	0	0	0	0	0	0	0	0	1	0	1	0	0	0	0	0	0	0
2	2	1	4	2	1	0	1	0	0	0	0	0	0	0	0	0	1	0	1	0	0	0	1	1	0	0	1	0	0	0	0	0	0	0
1	2	1	4	3	0	0	1	1	1	0	0	0	0	0	1	1	0	0	0	0	0	0	0	0	0	0	0	1	0	1	1	0	0	0
1	4	2	3	2	1	0	3	0	0	1	0	0	0	0	1	1	0	0	0	1	0	0	1	1	0	1	0	0	0	0	0	0	0	0
1	5	2	2	4	1	0	1	0	0	1	1	1	0	0	1	1	0	0	0	0	1	0	0	1	0	0	1	0	0	0	0	0	0	0
1	2	2	4	1	0	0	1	0	1	0	0	0	0	0	0	0	0	0	0	0	1	0	0	0	0	0	1	0	0	0	0	0	0	0
2	2	2	4	3	1	1	2	1	1	0	0	0	0	1	0	0	0	0	0	0	0	0	0	0	0	0	0	0	0	0	0	1	0	0
2	2	1	4	2	1	0	1	0	1	0	0	0	1	0	0	0	0	0	0	0	0	0	0	1	0	0	1	0	0	0	0	0	0	0
1	4	1	3	2	0	0	4	0	0	0	0	0	0	0	0	1	0	0	0	0	0	0	0	0	0	0	1	0	0	0	0	0	0	0
1	3	1	2	2	0	0	4	0	0	0	0	0	0	0	0	1	0	1	0	0	0	0	0	0	0	0	1	0	0	0	0	0	0	0
2	2	1	3	1	1	0	1	0	0	0	0	0	0	0	0	1	0	0	0	0	0	0	0	0	0	0	0	1	0	0	0	0	0	0
1	4	2	4	1	1	0	4	1	0	0	0	0	0	0	0	0	0	0	0	0	1	0	0	1	0	1	0	0	0	0	0	0	0	0
1	5	2	4	2	0	0	4	1	0	0	0	0	0	0	0	1	0	0	0	0	0	0	0	0	0	0	1	0	0	0	0	0	0	0
2	2	1	4	2	0	0	1	0	0	0	0	0	0	0	0	1	0	0	0	0	0	0	0	0	0	0	1	0	0	0	0	0	0	0
2	1	2	4	1	0	0	1	0	0	0	0	0	0	0	0	1	0	0	0	0	0	0	0	0	0	0	1	1	1	0	1	1	1	1
1	4	2	2	2	0	0	1	0	0	0	0	0	0	0	1	1	0	0	0	0	0	0	0	0	0	0	1	0	0	0	0	0	0	0
2	2	2	4	2	0	0	4	0	0	0	0	0	0	0	0	1	0	0	0	0	0	0	0	0	0	0	1	1	1	0	1	1	1	1
2	4	2	4	2	1	1	3	1	1	1	1	1	1	1	1	1	1	1	1	1	1	1	1	1	1	1	0	0	0	0	0	0	0	0
2	4	2	3	2	1	0	4	1	1	1	1	1	1	1	1	1	1	1	1	1	1	1	1	1	1	0	1	0	0	0	0	0	0	0
2	1	2	4	2	0	0	3	1	1	1	1	1	1	1	1	1	1	1	1	1	1	1	1	1	1	0	0	0	0	0	0	1	1	0
2	2	2	5	3	0	0	1	1	1	1	1	1	1	1	1	1	1	1	1	1	1	1	1	1	1	0	1	0	0	0	0	0	0	0
2	2	2	4	2	0	0	1	1	1	1	1	1	1	1	1	1	1	1	1	1	1	1	1	1	1	0	1	0	0	0	0	0	0	0
2	1	1	4	2	0	0	3	1	1	1	1	1	1	1	1	1	1	1	0	1	1	1	1	1	1	0	1	0	0	0	0	0	0	0
1	2	2	4	2	1	0	3	1	1	1	1	1	1	1	1	1	1	1	1	1	1	1	1	1	1	0	0	1	0	0	0	0	0	0
2	1	1	4	2	1	1	2	1	1	1	1	1	1	1	1	1	1	1	1	1	1	1	1	1	1	0	1	0	1	0	0	0	0	0
1	3	2	3	3	0	0	1	1	0	1	1	1	1	1	1	0	1	1	1	1	1	1	1	1	1	0	1	0	0	0	0	0	0	0
2	2	2	5	4	1	1	4	1	0	1	1	1	1	1	1	1	1	1	1	1	1	1	1	1	1	1	0	0	0	0	0	0	0	0
2	2	1	4	2	0	0	2	1	1	1	1	1	1	1	1	1	1	1	1	1	1	1	1	0	1	1	0	0	0	0	0	0	0	0
2	3	2	3	2	0	0	1	1	1	1	1	1	1	1	1	1	1	1	1	1	1	1	1	1	1	0	1	0	0	0	0	0	0	0
1	2	1	5	4	1	0	2	1	1	1	0	0	1	1	1	1	1	1	1	1	1	1	1	1	1	0	0	1	0	0	0	0	0	0
2	2	2	4	3	1	1	1	1	0	1	1	1	1	1	1	1	1	1	1	1	1	1	1	1	1	0	1	0	0	0	0	1	0	0
1	4	2	4	3	1	0	1	1	1	1	1	1	1	1	1	1	1	1	1	1	1	1	1	1	1	1	0	0	0	0	0	0	0	0
2	2	2	4	3	1	0	3	1	1	1	1	1	1	1	1	1	1	1	1	1	0	1	1	1	1	0	1	0	0	0	0	0	0	0
2	2	1	5	3	1	0	4	1	1	1	1	1	1	1	1	1	1	1	1	1	1	1	1	1	1	1	0	0	0	0	0	0	0	0
2	2	1	5	4	1	0	2	0	1	1	1	1	1	1	1	1	1	1	1	1	1	1	1	1	1	0	0	1	0	0	1	0	0	0
2	3	2	4	2	1	0	1	1	1	1	1	1	1	1	1	1	1	1	1	1	1	1	1	1	1	0	0	0	0	0	0	1	0	0
2	2	2	4	3	0	0	1	1	1	1	1	1	1	1	1	0	1	1	1	1	1	1	1	1	1	0	0	0	0	0	0	1	0	0
2	2	3	3	2	1	0	4	1	0	1	1	1	1	1	1	1	1	1	1	1	1	1	1	1	1	0	1	0	0	0	0	0	0	0
2	3	1	4	2	1	1	2	1	1	1	1	1	1	1	1	1	1	1	1	1	1	1	1	1	1	1	0	0	0	0	0	0	0	0
1	2	1	5	3	0	0	1	1	1	1	1	1	1	0	1	1	1	1	1	0	1	1	1	1	1	1	0	0	0	0	0	0	0	0
1	1	2	4	3	0	0	4	1	1	1	1	1	1	1	1	1	1	1	1	1	1	1	1	1	1	0	1	0	0	0	0	0	0	0
2	4	2	4	2	0	0	1	1	0	1	1	1	1	1	1	1	1	1	1	1	1	1	1	1	1	0	1	0	0	0	0	0	0	0
2	1	1	4	2	0	0	1	1	1	1	1	1	1	1	1	1	1	1	1	1	1	1	1	1	1	0	1	0	0	0	0	0	0	0
2	4	2	4	2	0	0	1	0	0	1	1	1	0	1	1	1	1	1	1	1	1	1	1	1	1	0	1	0	0	0	0	1	0	0
2	2	2	4	2	0	0	4	1	0	1	1	1	1	1	1	1	1	1	1	1	1	1	1	1	1	0	1	0	0	0	0	0	0	0
2	2	1	4	2	0	0	4	1	1	1	1	1	1	1	1	1	1	1	1	1	1	1	1	1	1	0	1	1	0	1	0	0	0	0
2	2	2	4	3	1	0	2	1	1	0	1	1	1	1	1	1	1	1	1	1	1	1	1	1	1	0	1	0	0	0	0	1	1	0
2	3	2	3	2	0	0	1	0	1	1	1	1	0	1	1	1	1	1	1	1	1	1	1	1	1	0	1	0	0	0	0	0	0	0
2	4	2	4	3	0	0	1	1	1	1	1	1	1	1	1	1	1	1	1	1	1	1	1	1	1	0	1	0	0	0	0	0	0	0
1	1	2	4	2	0	0	4	0	0	1	1	1	1	1	1	1	1	1	0	1	0	0	1	1	1	0	1	0	0	0	0	0	0	0
2	2	2	4	1	0	0	1	1	0	1	1	1	1	1	1	1	1	1	1	1	0	1	1	1	1	0	1	0	0	0	0	0	0	0
2	2	1	4	2	0	1	3	1	1	1	1	1	1	1	1	1	1	1	1	1	1	0	0	1	0	0	1	0	0	0	0	0	0	0
2	2	2	4	2	1	0	1	1	1	1	1	1	1	1	1	1	1	1	1	1	1	1	1	1	1	0	1	0	0	0	0	0	0	0
2	2	1	4	2	0	0	2	0	1	1	1	1	1	1	1	0	1	1	1	1	1	0	1	1	1	1	0	0	0	0	0	0	0	0
2	5	2	2	3	0	0	2	1	1	1	1	1	1	1	1	0	1	1	1	1	1	1	1	0	1	1	0	0	0	0	0	0	0	0
2	2	2	5	2	0	0	2	1	1	1	1	1	1	1	1	0	1	1	1	1	1	1	1	1	1	0	1	0	0	0	0	0	0	0
2	3	2	3	2	0	1	1	0	0	1	1	1	1	1	1	1	1	1	1	1	1	1	1	1	1	0	1	0	0	0	0	0	0	0
2	2	2	4	3	1	1	3	1	1	1	1	1	0	1	1	1	1	1	1	1	0	0	1	1	1	0	0	0	0	0	1	1	0	0
2	2	1	4	2	0	0	1	1	1	1	1	1	1	0	1	1	1	1	1	1	0	0	1	0	1	0	0	1	0	0	0	0	0	0
2	3	2	4	2	1	1	4	0	0	1	1	1	0	1	1	1	1	1	1	1	1	0	1	1	1	0	0	0	0	0	0	0	1	0
1	1	1	4	1	0	0	1	1	0	1	1	1	1	1	1	1	1	1	1	1	1	1	0	1	1	0	1	0	0	0	0	1	0	0
2	2	2	4	2	0	0	2	1	1	1	1	1	1	1	1	0	1	1	1	1	1	1	1	1	1	0	1	0	1	0	1	1	0	0
2	3	2	4	3	0	0	1	1	1	1	1	1	0	1	1	1	1	1	1	1	1	0	1	1	1	0	1	0	0	0	0	0	0	0
2	5	2	4	4	0	0	4	0	1	1	1	1	1	0	0	1	1	1	1	1	1	0	0	0	1	1	0	0	0	0	0	0	0	0
2	4	2	4	2	0	0	4	0	0	1	0	1	1	1	1	1	1	1	1	1	1	1	1	1	1	1	0	0	0	0	0	0	0	0
2	1	2	4	2	0	0	1	0	0	1	0	0	1	1	1	1	1	1	1	1	1	1	1	1	1	0	0	0	0	0	0	1	0	0
2	3	1	4	3	0	0	1	0	0	1	1	1	1	1	1	1	1	1	0	0	1	1	1	1	1	0	1	0	0	0	0	0	0	0
1	2	2	4	2	0	0	3	1	1	1	1	1	1	1	1	1	1	1	1	1	1	1	1	1	1	0	1	0	0	0	1	1	1	0
2	2	1	4	3	1	0	1	1	1	1	0	1	1	1	1	1	1	1	1	1	0	0	1	1	1	0	0	0	1	0	1	0	1	0
2	4	2	4	1	0	0	1	0	0	1	1	1	1	1	1	1	1	1	1	1	1	1	1	1	1	0	1	0	0	0	0	0	0	0
1	3	2	4	2	0	0	1	1	0	1	1	1	1	1	0	0	1	1	1	0	0	1	1	1	1	0	1	0	0	0	0	0	0	0
1	2	2	4	4	1	0	2	1	0	1	0	1	0	1	1	1	1	1	0	1	0	0	1	1	1	0	1	0	0	0	0	0	0	0
2	2	2	4	2	0	0	1	1	1	1	0	1	1	1	1	0	1	1	1	1	0	0	1	1	1	0	1	0	0	0	0	0	0	0
1	3	1	4	4	0	0	4	0	0	1	0	0	1	1	1	1	1	1	1	1	1	1	1	1	1	1	0	0	0	0	0	0	0	0
2	3	2	4	3	0	0	4	0	1	1	1	1	1	1	1	1	1	1	1	1	1	1	1	0	1	0	1	0	0	0	0	0	0	0
1	2	2	3	3	0	0	1	1	1	0	1	1	1	1	1	1	1	1	1	1	1	1	1	1	1	0	1	0	0	0	0	0	0	0
1	3	2	4	3	1	0	3	1	1	1	1	1	1	1	1	1	1	1	1	1	0	1	0	1	1	1	0	0	0	0	0	0	0	0
1	2	3	4	3	0	0	4	0	0	1	1	1	0	0	1	0	1	1	1	1	1	0	1	1	1	0	0	1	1	0	1	0	1	1
2	2	2	4	2	1	0	1	1	0	1	0	0	1	0	1	1	1	0	0	1	1	0	0	1	1	0	1	0	0	0	0	0	0	0
2	2	1	4	3	0	0	1	0	0	1	1	1	1	1	1	1	1	1	0	0	0	0	1	1	1	0	1	0	0	1	0	0	0	0
2	2	2	4	2	0	0	1	0	1	1	1	1	1	1	1	1	1	1	1	1	0	0	1	1	1	0	1	0	0	0	0	0	0	0
2	2	2	4	3	1	1	3	1	1	1	1	1	1	1	1	0	1	1	1	0	0	0	0	1	0	0	0	0	0	0	0	1	0	0
2	2	2	4	2	0	0	2	0	1	1	1	1	1	1	1	1	1	1	1	1	1	0	1	0	1	0	0	1	0	0	0	0	0	0
2	2	1	4	2	1	1	2	1	1	1	0	1	1	1	1	1	1	0	1	1	1	1	1	1	1	1	0	0	0	0	0	0	0	0
1	2	2	4	3	1	0	4	1	1	1	0	1	1	1	1	1	0	1	1	1	1	1	0	0	0	1	0	0	0	0	0	0	0	0
2	4	2	3	3	0	0	1	0	0	1	1	1	1	1	1	1	1	1	1	1	1	1	1	0	1	0	1	0	0	0	0	0	0	0
1	4	2	3	1	0	0	1	1	0	0	1	1	1	0	0	0	1	1	1	1	0	0	0	1	0	1	0	0	0	0	0	0	0	0
1	2	1	4	1	0	0	2	1	0	1	0	1	0	1	1	1	0	1	1	1	1	1	1	1	1	0	1	0	0	0	0	0	0	0
2	2	2	4	2	0	0	4	1	0	1	1	1	1	1	1	1	1	1	1	1	0	0	1	1	1	0	1	0	0	0	0	0	0	0
2	2	2	5	2	1	0	4	0	0	0	0	1	1	1	1	1	1	1	1	1	1	1	1	1	1	0	0	1	0	1	0	0	1	1
2	2	2	4	3	1	1	2	0	0	1	0	0	1	1	1	1	1	1	1	1	1	0	0	1	1	0	1	1	0	0	0	1	0	0
2	2	1	4	2	1	0	2	1	1	0	1	1	1	1	1	1	1	1	1	1	1	0	1	1	1	0	0	0	0	1	0	0	1	0
2	2	2	4	3	0	0	1	1	1	1	1	1	1	0	1	1	1	1	1	0	0	1	0	1	1	0	1	0	0	0	0	0	0	0
2	2	1	4	3	0	0	1	0	1	1	1	1	1	1	1	1	0	0	0	0	1	0	1	1	1	0	1	1	0	0	0	0	0	0
2	4	2	4	3	1	1	4	1	0	1	1	1	1	1	1	1	1	1	1	1	0	0	1	1	1	1	0	0	0	0	0	0	0	0
2	2	1	4	2	1	0	4	0	0	1	1	1	1	1	1	1	1	1	1	1	0	0	1	1	1	0	1	0	0	0	0	0	0	0
2	2	2	4	2	0	0	1	1	0	1	0	1	0	0	0	1	1	1	1	1	0	0	1	1	1	0	1	0	0	0	0	0	0	0
2	2	2	4	2	0	0	1	0	0	0	1	1	1	1	1	1	1	0	0	0	0	0	0	0	1	0	1	0	0	0	0	0	0	0
2	4	2	4	1	0	0	1	0	1	0	0	0	1	0	1	1	1	1	1	1	1	1	1	1	1	0	1	0	0	0	0	1	0	0
1	2	2	4	2	1	0	1	0	0	1	0	1	0	0	1	1	1	1	1	1	0	0	1	1	1	0	1	0	0	0	0	0	0	0
1	5	2	2	2	0	0	1	1	0	0	1	0	1	1	1	1	0	1	0	0	0	0	1	0	1	0	1	0	0	0	0	0	0	0
2	1	1	4	1	0	1	3	0	0	0	1	1	1	1	1	1	1	0	1	1	0	0	1	1	0	0	1	0	1	0	0	1	0	0
2	2	2	4	3	1	0	4	1	1	1	1	1	1	1	1	1	0	1	1	1	0	0	1	1	1	0	1	0	0	0	0	0	0	0
2	4	2	5	3	0	0	4	0	0	1	1	1	1	1	1	1	0	1	1	1	0	0	0	1	1	0	1	0	1	0	0	0	0	0
1	5	2	3	2	0	0	1	1	0	0	1	1	1	0	1	1	0	1	1	1	1	1	1	1	1	0	1	0	0	0	0	1	0	0
2	2	2	4	2	0	0	1	0	0	0	1	0	1	1	1	1	0	1	1	1	0	1	1	1	1	0	1	0	0	0	0	0	0	0
2	3	2	4	2	1	0	1	0	0	1	1	1	1	1	1	1	0	1	0	1	0	1	1	1	1	0	1	0	0	0	0	0	0	0
1	2	2	3	3	1	1	4	1	0	1	1	0	0	1	1	1	0	1	0	1	0	1	1	1	1	0	1	0	0	0	0	0	1	0
1	2	2	4	2	0	0	1	1	0	1	0	1	1	1	1	1	0	1	1	1	0	0	0	0	1	0	0	0	0	0	0	0	0	1
1	2	2	4	1	0	0	3	1	0	0	0	1	1	0	1	1	1	1	0	1	1	0	0	1	0	0	1	0	0	0	0	0	0	0
1	3	2	4	3	1	0	1	0	0	1	0	1	1	1	1	1	1	1	1	1	0	0	1	1	1	1	0	0	0	0	0	0	0	0
2	2	2	4	2	1	0	4	0	1	1	0	1	0	1	1	1	1	1	1	1	0	0	1	1	1	0	1	0	0	0	0	0	0	0
1	1	2	3	2	1	0	2	0	0	0	0	0	0	1	0	1	0	1	0	1	1	1	1	1	0	0	0	1	0	0	0	0	0	0
1	3	1	3	4	1	0	1	0	1	1	0	1	0	0	0	1	1	1	0	1	1	0	1	0	0	1	0	0	0	0	0	0	0	0
1	4	2	3	1	0	0	2	0	0	0	1	1	0	1	1	1	0	0	0	1	1	0	0	1	1	0	1	0	0	0	0	1	0	0
1	2	2	3	2	0	0	1	1	0	1	0	0	0	0	0	1	1	0	0	0	0	0	0	1	0	0	1	1	0	0	0	1	0	0
2	2	2	4	2	0	0	4	0	0	0	0	0	0	0	0	1	1	1	1	1	1	1	1	1	1	0	1	0	0	0	0	0	0	0
1	2	2	4	3	1	0	4	0	0	0	1	1	0	0	1	1	0	1	0	1	0	0	0	0	1	0	0	1	0	0	0	0	0	0
1	2	2	4	2	0	0	1	0	0	0	0	1	1	1	1	1	1	1	1	1	0	0	0	0	0	0	1	0	0	0	0	0	0	0
2	3	1	5	3	0	0	1	0	0	0	0	0	0	1	1	1	0	0	0	0	0	0	1	0	0	0	1	0	0	0	0	0	0	0
1	4	2	4	1	0	0	2	0	0	1	1	1	0	0	0	1	0	0	0	0	0	0	1	0	1	0	1	0	0	0	0	0	0	0
2	1	1	4	2	1	0	3	0	0	0	1	1	1	1	1	1	0	0	0	0	0	0	0	0	1	0	0	0	0	0	0	1	0	0
2	2	2	5	2	1	0	1	0	0	0	0	0	0	0	0	0	1	0	0	0	1	1	1	1	0	1	0	0	0	0	0	0	0	0
2	2	1	4	2	1	0	1	0	0	0	0	1	0	0	1	1	1	1	0	1	0	0	1	1	0	0	1	0	0	1	0	0	0	0
1	1	1	5	3	1	0	3	0	0	0	0	1	0	0	0	1	0	1	0	0	0	0	0	0	0	0	1	0	0	0	0	0	0	0
1	2	1	4	2	0	0	1	0	0	1	0	0	0	0	0	1	0	0	0	1	0	1	0	1	0	0	1	0	0	0	0	0	0	0
2	2	1	4	2	0	0	1	0	0	0	0	0	0	0	1	1	0	0	1	0	0	0	0	1	0	0	1	0	0	0	0	0	0	0
2	1	1	4	1	0	0	1	0	0	0	1	0	0	0	0	1	0	0	0	0	0	0	0	0	1	0	1	1	0	0	0	0	0	0
1	2	1	5	4	1	0	1	0	0	1	0	1	0	0	1	1	0	0	0	0	0	0	1	1	1	1	0	0	0	0	0	0	0	0
2	2	2	4	2	0	1	1	0	0	0	1	0	1	0	0	1	0	0	0	0	0	0	0	0	0	0	1	0	0	0	0	0	0	0
1	2	2	4	2	0	0	4	0	0	1	0	1	0	0	1	1	1	1	0	0	0	0	0	1	1	0	1	0	0	0	0	0	0	0
1	3	2	2	2	0	0	1	1	1	0	0	0	0	0	0	1	0	0	0	0	0	1	1	0	1	0	1	1	0	0	0	1	0	0
2	3	1	4	2	1	1	4	0	0	0	0	0	0	0	0	1	0	0	0	0	0	1	0	0	0	0	1	0	0	0	0	0	0	0
1	5	2	2	1	0	0	4	1	0	1	0	1	1	0	1	1	0	0	0	0	0	0	1	0	0	0	1	0	1	0	1	0	0	1
2	4	2	4	2	0	0	1	0	0	0	0	0	1	0	1	1	0	0	0	0	0	0	0	1	0	1	0	0	0	0	0	0	0	0
2	2	2	4	2	0	0	4	0	0	0	0	0	0	0	0	1	0	0	0	0	0	0	0	0	0	0	0	0	0	0	0	1	0	0
1	2	2	4	2	0	0	2	0	1	0	0	0	0	0	1	0	0	0	0	0	0	0	0	0	0	0	1	1	0	0	0	0	0	0
2	2	1	4	1	0	0	4	0	0	0	1	0	0	0	0	1	0	0	0	0	0	0	0	0	0	0	0	0	0	1	0	0	0	0
2	2	1	4	3	0	0	4	1	1	0	0	0	0	0	0	0	0	1	0	0	0	0	0	0	0	0	1	0	0	0	0	0	0	0
2	2	1	4	1	0	0	4	0	0	0	0	0	0	0	0	1	0	0	0	0	0	0	0	0	0	0	1	0	0	0	0	0	0	0
2	2	2	5	3	0	0	1	0	0	0	0	0	0	0	0	1	0	0	0	0	0	0	0	0	0	0	1	1	0	0	0	0	0	0
1	2	2	4	2	0	0	4	0	0	0	0	0	0	0	0	1	0	0	0	0	0	0	0	0	0	0	1	0	0	0	0	0	0	0
2	3	1	4	2	0	0	4	0	0	0	0	0	0	0	0	1	0	0	0	0	0	0	0	0	0	0	1	0	0	0	0	0	0	0
2	3	2	3	2	0	0	1	0	0	0	0	0	0	0	0	0	0	0	0	0	0	0	0	0	0	0	1	0	0	0	0	0	0	0
2	3	2	4	3	0	0	3	0	0	0	0	0	0	0	0	1	1	1	0	0	0	0	0	0	0	1	0	0	0	0	0	0	0	0
2	4	2	4	3	1	1	4	0	0	0	0	0	0	0	0	1	0	0	0	0	0	0	0	1	0	1	0	0	0	0	0	0	0	0
2	2	2	4	2	0	0	1	0	0	0	0	0	0	0	0	1	0	0	0	0	0	1	1	0	0	0	0	1	0	1	0	0	0	0
2	2	2	4	3	1	0	1	0	0	0	0	0	0	0	0	1	0	0	0	0	0	0	0	1	0	0	0	1	0	0	1	0	0	0
1	4	2	3	1	0	0	1	0	0	0	0	0	0	0	0	1	0	0	0	0	0	0	0	0	0	0	1	0	0	1	0	1	1	0
2	4	2	4	1	0	0	1	0	0	0	0	0	0	0	0	0	0	0	1	0	1	0	0	0	0	0	1	0	0	0	0	0	0	0
2	2	1	4	2	1	0	2	0	1	0	0	0	0	0	0	1	0	0	0	0	0	0	0	1	0	1	0	0	0	0	0	0	0	0
2	2	2	3	1	0	0	4	0	0	0	0	0	0	0	0	1	0	0	0	0	0	0	0	0	1	0	1	0	0	0	0	0	0	0
1	3	2	3	3	0	0	1	0	0	0	0	0	0	0	0	1	0	0	0	0	0	0	0	1	0	0	0	0	0	0	0	1	0	0
2	2	2	4	4	0	0	1	0	0	0	0	0	0	0	0	1	0	0	0	0	0	0	0	0	0	1	0	0	0	0	0	0	0	0
2	5	2	1	1	0	0	1	1	1	1	1	1	1	1	1	1	1	1	1	1	1	1	1	0	1	0	0	0	1	1	0	0	1	0
1	5	2	1	1	0	0	4	1	1	1	1	1	1	1	1	1	1	1	1	1	1	1	1	0	1	0	1	0	0	0	0	0	0	0
1	4	2	3	1	0	0	1	1	1	1	1	1	1	1	1	1	1	1	1	1	1	1	1	1	1	0	1	0	0	0	0	0	0	0
1	5	2	1	1	0	0	4	1	1	1	1	1	1	1	1	1	1	1	1	1	1	1	1	0	1	0	1	0	0	0	0	0	0	0
2	4	2	3	1	0	0	4	1	0	1	1	1	1	1	1	1	1	1	1	1	1	1	1	1	1	0	1	0	0	0	0	0	0	0
2	5	2	2	1	0	0	1	1	1	1	1	1	1	1	1	1	1	1	1	1	1	1	1	0	1	0	1	0	0	0	0	0	0	0
1	4	2	1	1	0	0	4	1	1	1	1	1	1	1	1	1	1	1	1	1	1	1	1	0	1	0	1	0	0	0	0	0	0	0
1	4	2	2	1	0	0	4	1	1	1	1	1	1	1	1	1	1	1	1	1	1	1	1	1	1	0	1	0	0	0	0	0	0	0
2	4	2	2	1	0	0	1	0	0	1	1	1	1	1	1	1	1	1	1	1	1	1	1	1	1	0	1	0	0	0	0	0	0	0
1	3	2	2	2	0	0	4	1	0	0	1	1	1	1	1	1	0	1	1	1	1	0	1	1	1	0	1	0	0	0	0	0	0	0
2	2	1	4	3	1	0	2	1	1	1	1	1	1	1	1	1	1	1	1	1	1	1	1	1	1	1	0	0	0	0	0	0	0	0
2	3	2	2	1	0	0	4	1	0	0	1	1	1	1	1	1	0	1	1	1	1	1	1	1	1	0	1	0	0	0	0	0	0	0
1	3	2	2	1	1	0	2	1	1	0	0	1	1	1	1	1	1	1	1	1	1	1	1	0	1	0	1	0	0	0	0	0	0	0
1	3	2	3	2	0	0	4	1	1	1	1	0	1	1	0	1	1	1	1	1	1	1	1	1	0	0	1	0	0	0	0	0	0	0
2	2	2	3	2	0	0	2	0	0	0	0	0	1	1	1	1	1	1	1	1	1	1	1	1	1	0	1	0	1	0	0	1	1	1
1	5	2	3	2	0	0	1	0	1	1	1	1	1	1	1	1	1	0	1	1	1	1	1	1	1	0	1	0	0	0	0	0	0	0
1	4	2	3	1	1	0	3	1	1	1	1	1	1	1	1	1	1	1	1	1	1	1	0	0	0	0	1	0	0	0	0	0	0	0
1	4	2	2	1	0	0	1	1	1	1	1	1	1	1	1	1	1	1	1	1	1	1	1	0	1	0	1	0	0	0	1	1	0	0
2	2	1	2	2	1	0	4	1	1	1	1	1	0	1	0	1	1	1	1	1	0	0	1	1	1	0	1	0	1	0	0	0	0	0
2	5	2	3	3	0	0	3	1	1	1	1	1	1	1	1	0	1	1	1	1	1	1	0	0	1	0	1	0	0	0	0	0	0	0
1	2	2	3	2	0	0	1	1	1	0	1	1	1	1	1	1	0	1	1	1	1	0	0	1	1	1	0	0	0	0	0	0	0	0
1	3	2	2	1	0	0	4	1	1	1	0	1	1	1	1	1	1	1	1	1	1	1	1	0	1	1	0	0	0	0	0	0	0	0
2	4	1	2	1	0	0	2	0	1	1	1	1	1	0	1	1	1	1	1	1	1	0	1	1	1	0	1	0	0	0	0	0	0	0
1	4	2	2	1	0	0	1	0	0	0	0	1	0	1	1	1	1	1	1	1	1	1	1	1	1	0	1	0	0	0	0	0	0	0
1	4	2	2	1	0	0	1	1	1	1	0	1	0	1	1	1	1	1	1	1	1	1	1	0	1	0	1	0	0	0	0	0	0	0
1	5	2	2	1	1	0	4	0	1	1	1	1	1	1	0	1	1	0	1	1	0	1	1	0	1	0	1	0	0	0	0	0	0	0
1	2	2	3	2	0	0	4	0	1	1	1	1	1	1	1	1	1	1	1	1	0	0	1	1	1	0	1	0	0	0	0	0	0	0
2	3	3	3	1	0	0	1	1	0	1	1	1	0	0	0	1	0	0	0	0	0	0	0	1	1	0	1	0	0	0	0	0	0	0
1	5	2	3	1	1	0	4	0	0	0	0	1	1	1	1	1	1	1	1	1	1	1	0	1	1	1	0	0	0	0	0	0	0	0
2	4	2	2	1	0	0	4	1	1	0	0	0	0	1	1	1	1	1	1	1	1	1	0	0	0	0	1	0	0	0	0	0	0	0
1	5	2	3	4	1	0	2	0	0	0	0	1	1	1	1	0	1	1	1	1	0	0	0	1	1	0	1	1	0	0	0	0	0	0
2	3	2	3	2	1	0	1	0	0	1	1	1	0	1	1	1	1	1	1	1	1	1	1	1	1	0	1	0	0	0	0	0	0	0
1	2	1	4	1	0	0	1	0	0	1	1	1	0	0	0	0	0	1	1	0	0	0	1	1	0	1	0	0	0	0	0	0	0	0
2	5	2	3	1	0	0	4	0	0	0	0	0	0	0	0	1	0	0	0	1	1	1	1	1	1	1	0	0	0	0	0	0	0	0
1	3	2	4	3	1	0	1	0	0	1	0	0	1	1	1	1	1	1	1	1	0	0	1	1	1	0	1	0	0	0	0	0	0	0
2	5	2	3	1	1	0	1	0	0	1	0	0	1	1	0	1	0	1	1	1	1	0	1	1	1	0	1	0	0	0	0	0	0	0
2	4	2	3	1	1	0	4	0	0	1	1	1	0	1	1	1	1	1	1	1	0	0	1	1	1	1	0	0	0	0	0	0	0	0
1	3	1	1	1	0	0	1	0	1	1	1	1	1	0	1	1	0	1	1	1	1	0	0	0	1	0	1	0	0	0	0	0	0	0
1	3	2	4	2	0	0	4	1	1	1	1	1	1	1	1	1	0	1	0	0	0	0	1	0	0	0	1	0	0	0	0	0	0	0
2	2	1	4	1	0	0	1	0	1	1	1	0	0	0	1	0	0	0	0	0	0	0	1	0	1	0	1	0	0	0	0	0	0	0
1	4	2	2	1	0	0	4	0	0	1	1	1	1	1	1	1	1	1	1	1	0	0	1	0	1	0	1	0	0	0	0	0	0	0
1	3	2	2	1	1	0	1	0	0	0	0	1	0	0	1	1	1	0	1	1	0	0	1	0	0	0	1	0	1	0	1	0	0	0
1	5	2	2	1	1	0	1	0	0	1	1	1	0	1	1	1	1	1	1	1	1	1	1	0	0	1	0	0	0	0	0	0	0	0
2	5	2	2	1	0	0	1	1	0	1	0	1	0	0	1	1	1	1	1	1	0	0	1	0	1	1	0	0	0	0	0	0	0	0
1	2	2	4	3	0	0	2	0	0	0	0	0	1	1	0	1	0	1	0	1	0	1	0	0	0	0	1	1	0	0	0	0	0	0
2	5	2	1	1	0	0	3	1	1	1	0	0	0	0	0	0	1	1	0	0	0	0	1	0	0	1	0	0	0	0	0	0	0	0
2	2	1	3	1	0	0	1	0	0	0	1	0	0	0	1	0	0	0	1	1	1	1	0	0	0	0	1	0	0	0	0	0	0	0
1	4	1	3	1	0	0	1	0	0	0	1	0	1	1	0	0	0	0	1	0	0	1	0	0	0	0	1	0	0	0	0	0	0	0
2	4	1	2	1	0	0	1	0	0	0	1	1	0	0	0	1	0	0	0	0	0	0	0	0	1	0	1	0	0	0	0	0	0	0
1	5	2	2	2	1	0	2	0	0	0	0	0	0	0	0	1	0	0	0	0	1	1	0	0	0	1	0	0	0	0	0	0	0	0
1	4	1	2	1	0	0	4	0	0	0	0	0	0	0	0	1	0	0	0	0	0	0	0	0	0	0	1	0	0	0	0	0	0	0
1	4	1	2	1	0	0	1	1	0	0	0	0	0	0	0	0	0	1	1	1	0	1	0	0	0	0	0	0	0	1	0	0	0	0
1	4	1	2	1	0	0	1	0	0	0	0	0	0	0	0	1	0	0	0	0	1	0	1	0	0	0	0	0	0	0	0	0	0	0
2	2	1	4	2	0	0	1	1	0	0	0	0	0	0	0	0	0	0	0	0	0	0	0	0	0	0	1	0	0	0	0	0	0	0
2	4	2	2	1	0	0	1	0	0	0	0	0	0	0	0	1	0	1	1	1	0	0	0	0	1	0	1	0	0	0	0	0	0	0
1	5	2	3	1	0	0	4	1	1	0	0	0	0	0	0	1	0	0	0	0	0	0	0	0	0	0	0	1	0	1	0	0	1	0
1	5	2	1	1	0	0	4	0	0	0	1	1	0	0	0	1	0	0	0	0	0	0	0	0	0	0	0	0	0	1	0	0	0	0
1	3	2	2	2	0	0	1	0	0	0	0	0	0	0	0	1	0	0	0	0	0	0	1	0	1	0	1	0	0	0	0	0	0	0
2	5	2	2	1	0	0	1	0	0	0	0	1	0	0	0	1	0	0	0	0	0	0	0	0	0	0	1	0	0	0	0	0	0	0
1	4	2	2	1	0	0	4	0	0	0	0	0	0	0	0	1	0	0	0	0	0	0	0	0	0	1	0	0	0	0	0	0	0	0
2	4	2	3	1	0	0	2	0	0	0	0	0	0	0	0	1	0	0	0	0	0	0	0	0	0	0	0	1	0	0	0	0	0	0
1	4	1	2	1	0	0	1	0	0	0	0	0	0	0	0	1	0	0	0	0	0	0	0	0	0	0	1	0	0	0	0	0	0	0
1	3	2	3	2	0	0	4	0	0	0	0	0	1	1	1	0	1	1	1	1	1	1	1	1	1	0	1	0	0	0	0	0	0	0
2	2	2	4	3	0	0	4	1	1	1	1	1	1	1	1	0	1	1	1	1	1	1	1	1	1	0	1	0	0	0	0	0	0	0
1	2	2	4	3	0	0	4	1	1	1	1	1	1	1	1	0	1	1	1	1	1	1	1	1	1	0	1	1	1	1	1	1	1	1
1	2	1	3	2	0	1	1	1	1	1	1	1	1	1	1	0	1	1	1	1	1	1	1	1	1	0	1	0	0	0	0	0	0	0
1	2	2	4	2	1	0	3	1	1	1	1	1	1	1	1	1	1	1	1	1	1	1	1	1	1	0	1	0	0	0	0	0	0	0
2	2	1	4	1	1	0	1	1	1	1	1	1	1	1	1	1	1	1	1	1	1	1	1	1	1	0	1	0	0	0	0	1	0	0
1	2	2	3	2	0	0	4	0	0	1	1	1	1	1	1	0	1	1	1	1	1	1	1	1	1	0	1	0	0	0	0	0	0	0
2	2	2	3	3	0	0	4	1	1	1	1	1	1	1	1	0	1	1	1	1	1	1	1	1	1	0	1	0	0	0	0	0	0	0
2	4	2	3	3	0	0	1	1	1	1	1	1	1	1	1	0	1	1	1	1	1	1	1	1	1	0	1	0	0	0	0	0	0	0
1	2	1	5	4	1	0	1	1	1	1	1	1	1	1	1	1	1	1	1	1	1	1	1	1	1	0	1	1	1	1	0	0	1	1
1	2	1	4	3	0	0	4	1	0	1	1	1	1	1	1	0	1	1	1	1	1	1	1	1	1	0	0	0	0	0	0	0	0	0
2	4	4	3	3	0	0	1	1	1	1	1	1	1	1	1	0	1	1	1	1	1	1	1	0	1	0	1	0	0	0	0	0	0	0
2	2	2	3	3	0	0	4	1	1	1	1	1	1	1	1	0	1	1	1	1	1	0	1	1	1	0	1	0	0	0	0	0	0	0
1	3	2	3	3	0	0	1	0	1	1	1	1	1	1	1	1	1	1	1	1	1	1	1	1	1	0	1	0	0	0	0	0	0	0
2	2	2	4	3	1	0	1	1	1	1	1	1	1	1	1	1	1	1	1	1	1	1	1	1	1	0	1	0	0	0	0	1	0	0
2	2	1	4	2	1	0	1	1	0	0	1	1	1	1	1	1	1	1	1	1	1	1	1	1	1	0	1	0	0	1	0	0	0	0
2	1	2	4	2	0	0	4	0	0	1	1	1	1	1	1	1	1	1	1	1	1	1	1	1	1	0	1	0	0	0	0	0	0	0
1	2	2	4	2	0	0	1	1	1	1	1	1	1	1	1	1	1	1	1	1	1	1	0	1	1	0	1	1	0	0	0	1	0	0
1	3	2	2	3	1	0	4	0	1	1	1	1	1	1	1	1	1	1	1	1	1	1	1	1	1	1	0	0	0	0	0	0	0	0
2	3	2	2	2	1	0	1	1	1	1	1	1	1	1	1	1	1	1	1	1	1	1	1	1	1	0	1	0	0	0	0	0	0	0
1	4	3	4	3	1	1	1	1	1	1	1	1	1	1	1	1	1	1	1	1	0	0	1	1	1	1	0	0	0	0	0	0	0	0
1	3	1	4	3	1	0	1	1	1	1	0	1	1	1	1	0	1	0	0	1	1	1	1	1	1	1	0	0	0	0	0	0	0	0
2	4	2	2	1	0	1	2	1	1	1	1	1	1	1	1	0	1	1	1	1	0	0	1	0	0	0	0	0	0	0	0	1	0	0
2	4	2	2	1	0	0	1	1	0	1	1	1	1	1	1	1	1	1	1	1	1	1	1	0	1	0	1	0	0	0	0	0	0	0
2	2	1	3	2	1	0	1	0	1	1	1	1	1	1	1	1	1	1	1	1	1	1	1	1	1	1	0	0	0	0	0	0	0	0
1	3	2	3	3	1	0	2	0	0	1	1	1	1	1	1	1	1	1	1	1	1	1	1	1	1	0	1	0	0	0	0	0	0	0
1	4	2	2	1	0	0	1	0	1	1	1	1	1	1	1	1	1	1	1	1	1	1	1	1	1	0	1	0	0	0	0	0	0	0
2	2	2	4	2	0	0	1	0	0	1	1	1	1	1	1	1	1	1	1	1	1	1	1	1	1	0	0	0	0	0	0	0	0	0
2	4	2	2	1	0	0	4	1	1	1	1	1	1	1	1	1	1	1	1	1	1	1	1	1	0	0	1	0	0	0	0	0	0	0
2	3	2	4	3	0	0	1	0	0	1	1	1	1	1	1	1	1	1	1	1	1	1	1	1	1	0	1	0	0	0	0	0	0	0
1	2	2	4	3	1	0	2	1	1	1	1	1	1	1	1	1	1	1	1	1	1	1	1	1	1	0	1	1	1	1	0	0	0	1
2	1	1	4	2	0	0	2	1	1	1	1	1	1	1	1	1	1	1	1	1	1	1	1	1	1	0	1	0	0	0	1	1	0	0
1	3	2	4	2	1	0	4	1	1	1	1	1	1	1	1	1	1	1	1	1	1	1	1	1	1	0	0	0	0	0	0	1	0	0
2	2	1	4	1	1	1	4	1	1	1	1	1	1	1	1	1	0	1	1	1	0	0	1	1	1	0	1	1	0	0	0	0	0	0
1	1	2	4	3	0	0	1	1	1	1	1	1	1	1	1	1	1	1	1	1	1	1	1	1	1	0	1	0	0	0	0	0	0	0
2	2	1	3	4	0	1	4	1	1	1	1	1	1	1	1	1	1	1	1	1	1	1	0	1	1	0	1	0	0	0	0	0	0	0
2	4	2	4	1	0	0	1	0	0	1	1	1	1	1	1	1	1	1	1	1	1	0	1	1	1	0	0	0	0	0	0	1	0	0
2	2	2	4	1	0	0	1	1	0	1	1	1	1	1	1	1	1	1	1	1	1	1	1	0	1	0	1	0	0	0	0	1	0	0
2	4	2	4	2	0	1	1	1	0	1	1	1	1	1	1	1	0	1	1	1	1	1	1	1	1	1	0	1	0	0	0	0	0	0
2	2	2	4	2	1	0	2	1	0	0	1	1	1	1	1	1	1	1	1	1	1	1	0	0	0	1	0	0	0	0	0	0	0	0
1	2	2	4	2	0	0	4	1	1	1	1	1	1	1	1	0	0	1	0	1	1	1	1	1	1	0	1	0	0	0	0	0	0	0
1	3	2	4	2	1	0	2	1	0	1	1	1	1	1	1	1	1	1	1	1	1	1	1	1	1	0	1	0	0	0	1	0	0	0
2	2	2	4	2	0	0	1	0	0	1	1	1	1	1	1	1	1	1	1	1	1	1	1	1	1	0	1	0	0	0	0	0	0	0
1	4	2	4	3	0	0	4	1	1	1	1	1	1	1	1	1	1	1	1	1	1	1	1	1	1	1	0	0	0	0	0	0	0	0
2	1	1	3	2	1	0	2	1	1	0	0	1	0	1	1	1	1	1	1	1	1	1	1	1	1	0	0	1	0	1	0	0	1	0
2	2	2	4	2	1	0	1	0	0	1	1	1	1	1	1	1	1	1	1	1	1	1	1	1	1	0	1	0	0	0	0	0	0	0
2	3	2	4	3	1	0	4	0	0	1	1	1	0	1	1	1	1	1	1	1	1	1	1	1	1	0	1	0	0	0	0	0	0	0
2	4	2	4	2	0	0	2	1	0	1	0	1	1	1	1	1	1	1	1	1	1	1	1	1	1	1	0	0	0	0	0	0	0	0
1	3	1	3	2	0	0	4	1	1	1	1	1	1	1	1	1	1	1	1	1	1	1	1	1	1	0	1	0	0	0	0	0	0	0
2	3	2	4	3	1	0	1	0	0	0	1	1	1	1	1	1	1	1	1	1	1	1	1	1	0	1	0	0	0	0	0	0	0	0
2	2	2	4	2	0	0	1	0	1	1	1	1	1	1	1	1	1	1	1	1	1	1	1	1	1	0	1	0	0	0	0	0	0	0
2	3	3	3	2	1	1	2	1	1	1	1	1	1	1	1	1	1	1	1	1	0	0	1	1	0	0	0	0	0	0	1	1	0	0
2	2	2	4	1	0	0	1	0	0	0	1	1	1	1	1	1	1	1	1	1	1	1	1	1	1	0	1	0	0	0	0	1	0	0
2	2	2	3	3	1	0	4	0	1	1	1	1	1	1	1	1	1	1	1	1	1	1	1	1	1	0	0	0	1	0	0	1	0	0
1	4	2	3	3	1	0	4	1	1	1	1	1	1	1	1	1	1	1	1	1	1	1	1	1	1	1	0	0	0	0	0	0	0	0
2	2	1	5	4	0	0	4	1	1	1	1	1	0	0	1	1	1	1	1	1	1	0	1	1	1	0	1	1	0	0	0	0	0	0
1	1	2	3	1	0	1	2	1	1	1	1	1	1	1	1	1	1	1	1	1	0	0	1	1	1	1	0	0	0	0	0	0	0	0
2	2	2	4	1	0	0	4	1	0	1	1	1	1	1	1	1	1	1	1	1	1	0	1	1	1	0	1	0	0	0	0	0	0	0
1	2	2	4	2	1	0	2	1	1	1	1	1	1	1	1	1	1	0	1	1	1	1	0	1	1	0	1	0	0	0	0	0	0	0
2	3	2	4	1	0	0	4	1	1	1	1	1	1	1	1	1	1	1	1	1	1	1	1	1	1	0	1	0	0	0	0	0	0	0
1	1	1	4	3	1	0	4	1	0	0	1	1	1	1	1	1	1	1	1	1	1	1	1	1	1	0	1	0	0	0	0	0	0	0
1	3	2	3	1	0	0	1	0	0	1	1	1	0	0	1	0	1	1	1	1	1	1	1	1	1	0	1	0	0	0	0	0	0	0
2	2	2	4	2	0	0	1	0	0	1	0	1	1	1	1	1	1	1	1	1	1	1	1	1	1	0	1	0	0	0	0	1	0	0
1	2	2	2	3	1	1	1	1	1	1	0	1	1	1	1	1	1	1	1	1	1	1	0	1	1	0	1	0	0	0	0	0	0	0
2	2	1	4	2	0	0	1	0	1	1	1	1	1	1	1	1	1	1	1	1	1	1	1	1	1	0	1	0	0	0	0	0	0	0
2	3	2	3	1	0	0	1	0	1	1	1	1	1	1	1	1	1	0	1	1	1	1	1	1	1	0	1	0	0	0	0	1	0	0
2	2	2	4	3	1	0	4	0	0	1	1	1	1	1	1	1	1	1	0	1	1	1	1	1	1	0	1	1	0	0	0	0	0	0
1	2	2	4	2	0	0	1	1	0	0	1	1	1	1	1	1	1	1	1	1	1	0	0	1	1	1	0	0	0	0	0	0	0	0
1	3	2	2	2	1	1	2	1	1	1	1	1	0	1	1	1	1	1	1	1	0	0	1	0	1	0	1	0	0	0	1	0	0	0
1	1	2	3	2	0	1	1	1	1	1	1	1	1	1	1	1	1	1	1	1	0	1	1	0	1	0	0	0	0	0	0	0	1	0
2	3	1	4	1	0	0	4	0	0	1	0	1	0	1	1	0	1	1	1	1	0	0	1	1	1	0	0	1	0	0	0	0	0	0
2	2	2	3	2	0	0	4	1	0	0	0	0	0	1	1	1	1	1	1	1	1	1	1	1	1	0	1	0	0	0	0	0	0	0
1	1	1	4	2	0	0	2	0	0	1	1	1	1	1	1	1	1	1	1	1	1	1	1	1	1	0	1	1	1	1	1	1	1	1
2	1	2	4	2	0	0	1	1	1	1	1	1	1	1	1	1	1	1	1	1	1	1	1	1	1	0	1	0	0	0	0	0	0	0
2	3	2	2	1	0	0	2	0	0	1	0	1	1	1	1	1	1	1	1	1	1	0	0	0	1	1	0	0	0	0	0	0	0	0
2	2	2	4	2	0	1	4	1	1	1	0	0	1	1	1	1	1	1	1	1	1	1	1	1	1	0	1	0	0	0	0	0	0	0
2	4	2	1	2	0	0	1	0	1	0	1	1	0	1	1	1	1	1	1	1	1	1	1	0	1	0	1	0	0	0	0	0	0	0
1	1	1	4	2	0	0	4	1	0	0	1	1	1	0	1	1	1	1	0	1	1	1	1	0	0	0	1	1	0	0	0	0	0	0
1	4	2	3	2	0	0	4	0	1	1	1	1	1	1	1	1	1	1	1	1	1	1	1	1	1	0	1	0	0	0	0	0	0	0
2	2	2	4	2	0	0	2	1	0	0	1	1	1	1	1	1	1	1	1	1	1	1	1	1	1	0	1	0	0	0	0	0	0	0
2	4	1	2	1	0	0	1	1	1	1	1	1	1	1	1	1	1	1	1	0	1	1	1	0	1	0	1	0	0	0	0	0	0	0
1	3	2	4	1	1	0	2	1	1	1	0	1	1	1	0	1	1	1	1	1	1	1	1	1	0	0	1	0	0	0	0	0	0	0
1	2	2	4	2	1	1	4	1	0	1	1	1	1	1	1	0	1	1	1	1	1	0	0	1	1	0	0	0	0	0	0	0	0	0
2	4	2	2	1	0	0	4	0	0	0	0	1	1	1	1	0	0	0	1	1	1	1	1	1	1	0	1	0	0	0	0	0	0	0
2	1	1	4	3	0	1	1	0	0	0	1	1	1	1	1	1	1	1	1	1	1	1	0	1	1	0	1	0	0	0	0	0	0	0
2	3	2	3	1	0	0	1	0	1	1	0	1	0	0	1	1	1	1	1	1	1	1	1	1	1	0	1	0	0	0	1	0	0	1
1	2	2	3	4	0	0	4	1	1	0	1	1	1	1	1	1	1	1	1	1	1	1	1	0	1	1	0	0	0	0	0	0	0	0
2	2	2	4	2	0	0	4	0	1	1	1	1	1	1	1	1	1	1	1	1	1	1	1	1	1	0	1	0	0	0	0	0	0	0
1	4	2	4	2	0	0	4	0	0	0	0	1	1	1	1	1	0	1	1	1	1	1	1	1	0	0	0	0	0	0	0	1	0	0
2	3	1	2	1	0	0	2	1	1	1	1	1	1	1	1	0	1	1	1	1	1	1	1	1	1	0	0	1	0	0	0	0	0	0
1	2	2	4	2	0	0	4	0	0	1	1	1	1	1	1	1	1	1	1	1	1	0	1	0	1	1	0	0	0	0	0	0	0	0
2	2	2	4	3	0	0	1	1	1	1	1	1	1	1	1	1	0	1	1	1	1	1	1	1	1	0	1	0	0	0	0	1	0	0
1	4	1	2	1	0	1	1	0	1	0	0	0	0	1	1	1	1	1	1	1	1	1	1	1	1	0	1	0	0	0	0	0	0	0
1	4	2	4	2	1	1	1	1	1	0	1	1	1	1	1	1	0	1	0	1	1	1	1	1	1	1	0	0	0	0	0	0	0	0
1	2	1	4	2	0	0	1	1	0	0	0	1	1	1	1	1	1	1	0	1	1	0	1	1	1	0	1	0	0	0	0	0	0	0
2	2	2	4	2	0	0	1	1	1	0	1	1	1	1	1	1	0	1	1	1	1	1	1	1	1	0	1	0	0	0	0	0	0	0
1	2	1	4	3	0	0	1	1	1	1	1	1	1	0	0	1	1	1	1	1	1	1	1	1	1	0	1	0	0	0	0	0	0	0
1	4	2	4	3	1	0	1	0	0	1	1	1	1	1	1	1	1	1	0	1	1	1	1	1	1	0	1	0	0	0	0	1	1	0
2	4	2	3	1	0	0	4	0	0	0	0	1	1	0	1	1	1	1	1	1	1	1	0	1	1	0	1	0	0	0	0	0	0	0
2	1	2	4	1	0	0	2	0	0	0	1	1	1	1	1	1	1	0	0	1	1	1	1	1	1	0	1	1	0	0	0	0	0	0
2	2	2	2	3	1	0	4	1	1	0	1	1	1	1	1	1	0	1	1	1	0	0	1	1	1	1	0	0	0	0	0	0	0	0
2	4	1	4	2	0	0	2	0	0	1	1	1	1	1	0	1	1	1	1	1	1	1	0	0	1	1	0	0	0	0	0	0	0	0
1	2	2	3	2	1	0	1	0	0	1	1	1	0	1	1	1	1	1	0	1	1	1	1	1	1	0	1	0	0	0	0	0	0	0
1	1	2	3	2	0	0	4	0	1	0	1	1	1	1	1	1	0	1	0	1	1	1	1	0	1	0	1	1	0	0	0	0	0	0
2	1	2	4	3	0	0	4	0	1	1	1	1	1	1	1	1	1	1	1	1	1	1	1	1	1	0	1	0	0	0	0	0	0	0
2	2	2	4	2	0	0	4	1	0	1	1	1	1	1	1	1	1	1	1	1	1	1	1	1	1	0	1	0	0	0	0	0	0	0
1	4	2	2	1	0	0	1	0	0	1	1	1	0	1	0	0	1	1	1	1	1	1	1	0	1	0	1	0	0	0	0	0	0	0
2	3	2	4	2	0	1	1	0	0	0	1	1	1	1	1	1	0	1	1	1	1	1	1	1	1	0	0	0	0	0	1	1	0	0
2	4	2	4	1	0	0	1	0	0	1	0	0	1	1	1	1	1	1	1	1	0	0	0	1	1	0	1	0	0	0	0	0	0	0
1	2	2	3	2	1	0	1	0	0	1	1	1	1	0	1	1	1	0	1	1	0	0	1	1	1	0	0	1	0	0	0	0	0	0
2	3	2	3	2	0	0	4	0	1	1	1	1	1	1	1	1	1	1	1	1	0	0	1	0	1	1	0	0	0	0	0	0	0	0
1	2	2	4	3	0	0	1	0	0	1	0	0	0	1	1	1	0	1	1	1	1	1	1	1	1	0	0	0	0	1	0	0	0	0
1	2	1	4	2	0	0	4	1	1	1	1	1	0	1	1	1	1	0	0	1	1	1	1	1	0	0	1	0	0	0	0	0	0	0
2	5	2	3	1	1	1	1	1	1	1	1	1	1	1	1	1	1	1	1	1	1	1	1	1	1	1	0	0	0	0	0	0	0	0
1	2	1	2	1	0	0	1	0	1	1	1	1	1	0	1	0	1	1	0	1	0	1	1	0	1	1	0	0	0	0	0	0	0	0
2	2	1	4	4	1	0	1	0	0	1	1	1	1	1	1	1	1	1	0	1	0	0	1	0	1	0	1	0	0	0	0	0	0	0
1	2	2	4	4	0	0	2	1	1	1	1	1	1	0	1	1	1	0	0	1	1	1	1	1	1	1	0	0	0	0	0	0	0	0
1	4	2	3	2	0	0	4	0	0	1	0	0	0	0	0	1	1	1	1	1	1	1	1	1	1	0	1	0	0	0	0	0	0	0
1	2	2	3	2	0	0	4	0	0	1	1	1	1	1	1	1	1	1	1	1	1	1	1	1	1	0	1	0	0	0	0	0	0	0
1	3	2	3	3	0	0	1	0	0	0	1	1	1	1	1	1	1	1	1	1	1	1	1	0	1	0	1	0	0	0	0	0	0	0
2	3	2	2	1	0	0	1	1	1	0	1	1	1	1	1	0	1	0	0	0	1	0	0	1	1	0	0	1	0	0	0	0	0	0
1	1	2	4	4	0	0	1	0	1	1	0	1	1	1	1	1	1	1	0	1	0	0	0	1	1	0	1	0	0	0	0	0	0	0
1	3	2	4	3	0	0	4	1	1	0	0	1	1	1	1	0	1	1	0	0	1	1	1	1	0	0	1	0	0	0	0	0	0	0
1	2	2	4	2	0	0	1	0	1	1	1	1	1	1	1	1	1	1	1	1	1	1	1	1	1	0	1	0	0	0	0	1	0	0
1	3	2	3	4	0	0	1	0	0	1	0	1	1	1	1	1	1	1	1	1	1	0	1	0	1	0	1	0	0	0	0	0	0	0
2	2	1	2	2	0	0	4	1	1	1	1	1	1	1	1	1	1	0	1	0	1	0	1	0	1	0	1	0	0	0	0	0	0	0
2	5	2	2	1	0	0	4	0	1	0	1	1	0	1	1	1	1	1	1	1	1	1	1	1	1	0	1	0	0	0	0	0	0	0
2	3	2	2	2	0	0	1	0	0	1	0	1	0	1	1	1	1	1	1	1	0	0	1	0	1	0	1	0	0	0	0	0	0	0
1	2	1	1	2	0	0	1	1	1	1	1	1	1	1	0	1	0	1	1	0	1	1	0	0	0	0	1	1	0	1	0	0	0	0
1	4	2	2	1	0	0	1	0	0	0	1	1	1	1	1	1	0	0	1	1	1	1	0	0	0	0	1	0	0	0	0	1	0	0
2	3	2	3	2	0	0	1	0	0	1	1	1	1	1	1	1	1	1	1	1	0	0	1	1	1	0	1	0	0	0	0	0	0	0
1	1	1	4	1	0	0	2	1	1	1	0	0	0	0	0	1	0	0	0	0	0	0	0	0	0	0	1	1	1	0	1	1	1	1
2	3	2	2	2	0	0	4	1	1	1	0	0	1	1	1	1	1	1	1	1	1	1	1	0	1	1	0	0	0	0	0	0	0	0
2	2	2	3	1	1	0	1	0	0	1	1	1	1	1	1	1	0	0	0	1	0	0	1	1	1	1	0	0	0	0	0	0	0	0
1	3	2	3	2	0	0	4	0	0	1	1	1	1	1	1	1	1	1	1	1	1	1	1	1	1	0	1	0	0	0	0	0	0	0
1	4	2	2	1	0	0	1	1	0	0	1	1	1	1	1	1	1	1	1	1	0	1	1	0	1	0	1	0	0	0	0	0	0	0
1	1	1	3	2	0	0	4	0	1	1	1	1	0	1	1	1	1	1	1	1	1	1	1	0	1	0	1	0	0	0	0	0	0	0
1	2	1	3	2	0	0	1	1	1	0	1	1	0	0	0	1	0	1	0	1	0	1	1	1	1	0	1	0	0	0	0	0	0	0
2	3	2	3	1	0	0	4	1	0	1	1	1	1	1	1	1	1	1	1	1	0	0	0	1	1	0	1	0	0	0	0	0	0	0
2	3	2	1	3	0	0	4	0	0	0	0	1	1	1	1	1	1	1	1	1	0	0	1	0	1	0	1	0	0	0	0	0	0	0
1	2	2	3	3	1	0	4	1	0	0	1	1	1	1	1	1	0	1	0	1	1	0	1	0	0	0	0	0	0	0	0	0	0	1
1	2	2	3	3	0	0	4	1	0	0	1	1	0	0	0	1	0	1	0	0	0	0	0	0	1	0	0	0	1	0	0	0	0	0
1	2	2	4	2	0	0	1	1	0	0	1	1	1	1	0	1	1	0	1	1	0	0	0	1	1	0	1	0	0	0	0	0	0	0
2	4	2	2	1	1	0	4	0	0	1	1	1	0	1	1	1	1	1	1	1	0	0	1	1	1	1	0	0	0	0	0	0	0	0
1	2	2	4	1	0	0	1	1	0	0	0	1	1	1	1	1	1	1	1	1	1	1	1	1	1	0	1	0	0	0	0	0	0	0
1	2	2	4	2	0	0	4	0	0	1	1	1	0	0	0	1	1	1	1	1	1	1	1	1	1	0	1	0	0	0	0	0	0	0
2	4	2	2	2	1	0	4	1	0	1	1	1	1	0	0	1	0	1	1	0	0	0	1	0	0	0	1	0	0	0	0	0	0	0
2	2	2	4	4	1	1	1	1	1	1	1	1	1	1	1	1	1	0	0	0	0	0	0	1	1	0	1	0	0	0	0	0	0	0
2	3	2	3	2	0	0	1	0	1	1	1	1	1	1	1	1	1	1	1	1	1	0	1	0	1	0	1	0	0	0	0	0	0	0
1	4	2	2	1	0	0	1	0	1	0	0	1	0	0	1	1	0	1	1	1	0	0	1	0	1	0	1	0	1	0	0	1	0	0
2	1	1	4	1	0	0	1	0	0	0	1	1	1	1	1	1	0	1	1	1	0	0	0	0	1	0	1	0	0	0	0	0	0	0
2	2	2	4	2	0	0	1	0	0	1	0	1	0	0	1	1	0	1	0	1	0	0	0	1	1	0	1	1	0	0	0	0	0	0
1	2	2	2	3	0	0	4	1	0	0	0	0	0	1	1	1	1	1	0	1	0	1	1	0	0	0	0	1	0	0	0	0	0	0
1	2	2	4	3	0	0	1	1	0	0	0	1	0	1	0	1	1	0	0	1	1	1	0	0	1	0	1	0	0	0	0	0	0	0
2	2	2	4	2	0	0	4	1	1	1	1	1	1	1	1	0	0	0	0	0	0	0	0	0	0	0	1	1	0	0	0	1	0	0
1	4	2	3	2	0	0	1	0	0	0	0	1	1	1	1	1	1	1	1	1	0	0	1	1	1	0	1	0	0	0	0	0	0	0
2	2	2	4	2	0	0	1	0	0	1	1	1	1	1	1	1	1	1	1	1	0	0	1	0	1	0	1	0	0	0	0	0	0	0
1	2	2	3	2	1	0	1	0	1	1	1	1	0	0	0	1	0	1	1	1	1	1	1	1	1	1	0	0	0	0	0	0	0	0
2	2	2	4	1	0	0	4	0	1	0	0	1	1	1	1	1	0	0	1	0	0	0	1	0	0	0	1	0	0	0	0	1	0	0
2	2	1	4	2	1	0	1	0	0	0	0	0	1	0	0	0	0	0	1	1	0	1	0	0	0	0	1	1	1	1	0	0	0	0
2	3	2	4	2	1	0	2	0	1	1	1	1	1	1	1	1	1	0	0	0	0	0	1	1	1	1	0	0	0	0	0	0	0	0
2	4	2	4	2	0	0	4	0	0	1	0	1	1	1	1	1	1	1	1	1	0	0	0	0	1	0	1	0	0	0	0	0	0	0
1	2	1	2	2	0	0	1	0	0	0	1	0	0	1	0	0	1	0	0	0	1	0	1	0	0	0	1	0	0	0	0	0	0	0
1	2	2	3	3	1	1	3	1	1	1	1	0	0	0	0	1	0	0	1	0	1	0	0	1	1	1	0	0	0	0	0	0	0	0
2	4	2	2	1	0	0	4	1	1	0	0	0	1	1	0	0	0	0	1	1	1	0	0	0	0	0	0	0	0	0	0	1	1	0
1	4	2	2	3	0	0	4	0	0	0	1	1	0	0	1	1	1	1	1	1	0	1	1	0	1	1	0	0	0	0	0	0	0	0
2	2	2	3	2	0	0	1	1	1	1	1	1	1	1	1	1	1	0	1	0	0	0	0	0	1	0	1	0	0	0	0	0	0	0
2	3	2	2	3	0	0	4	0	0	0	1	1	1	1	1	1	1	1	1	1	0	0	1	0	0	0	1	0	0	0	0	0	0	0
2	1	1	4	1	1	0	2	1	0	0	1	1	1	0	1	1	1	1	0	0	0	0	0	1	0	1	0	0	0	0	0	0	0	0
2	3	1	3	1	0	0	1	0	1	1	0	0	0	0	1	1	1	0	0	1	1	0	1	1	1	0	1	0	0	0	0	0	0	0
2	4	2	2	1	0	0	1	1	0	0	0	0	0	1	0	1	0	0	0	0	1	1	1	0	1	0	1	0	0	0	0	0	0	0
2	2	1	4	2	0	0	1	0	0	0	1	1	0	0	0	0	0	0	0	0	0	0	1	1	0	1	0	0	0	0	0	0	0	0
2	3	2	3	1	0	0	2	0	0	0	0	0	0	0	0	1	0	0	0	0	1	1	0	0	1	0	1	0	0	0	0	1	0	0
1	2	2	4	3	0	0	1	0	0	0	1	1	1	1	1	1	0	1	1	1	0	0	1	0	1	0	1	0	0	0	0	0	0	0
1	3	2	2	1	0	0	4	0	0	1	1	1	1	1	1	1	1	1	1	1	0	0	1	0	1	0	1	0	0	0	0	0	0	0
2	1	1	4	2	0	0	1	0	0	1	0	0	0	0	1	1	1	0	1	0	1	1	1	1	1	0	1	0	0	0	0	0	0	0
2	5	2	3	1	0	0	1	0	0	1	0	0	0	0	1	1	1	0	1	1	0	0	1	0	1	0	1	0	0	0	0	0	0	0
2	3	1	1	1	0	0	1	0	1	0	0	0	0	0	0	1	0	0	0	0	0	0	0	0	0	0	0	1	0	0	0	0	0	0
2	2	1	4	2	1	0	1	0	0	1	1	1	0	1	0	1	0	1	0	1	0	0	1	0	0	1	0	0	0	0	0	0	0	0
1	3	2	3	2	0	0	4	0	0	0	0	1	0	0	1	1	0	0	0	0	1	1	1	1	1	0	1	0	0	0	0	1	0	0
2	5	2	3	1	0	0	4	0	0	1	0	0	1	1	1	1	1	1	1	1	1	0	1	1	1	0	1	0	0	0	0	0	0	0
1	1	1	4	2	0	0	4	1	0	0	0	1	1	1	1	1	0	1	0	1	0	0	0	0	1	0	1	1	1	0	0	0	0	0
2	2	2	4	1	0	0	1	1	1	0	0	0	0	0	1	0	1	0	1	1	0	0	0	1	1	0	1	0	0	0	0	0	0	0
2	2	1	4	4	1	0	1	1	0	1	0	1	0	1	0	1	0	0	0	0	0	0	0	0	0	0	1	0	0	0	0	0	0	0
2	3	2	4	1	0	0	4	1	1	0	1	0	0	1	1	1	0	0	0	0	0	0	0	0	0	0	0	0	0	0	0	1	0	0
1	3	2	3	1	0	0	1	0	0	0	0	0	0	0	0	1	1	0	0	0	0	0	0	0	0	0	1	0	0	0	0	0	0	0
2	2	1	3	1	0	0	1	0	0	1	0	1	0	1	0	0	1	0	0	1	0	0	1	0	0	0	1	0	0	0	0	0	0	0
2	4	1	2	1	0	0	1	1	0	0	0	1	0	0	0	1	0	0	1	1	1	0	0	0	0	0	0	1	0	0	0	0	0	0
2	3	2	3	2	0	0	4	0	0	0	1	1	1	1	1	1	0	1	1	1	0	0	1	1	1	0	1	0	0	0	0	0	0	0
2	2	2	2	2	0	0	1	0	0	0	0	0	0	0	0	1	0	0	0	0	0	0	0	0	0	0	1	0	0	0	0	0	0	0
2	4	2	2	1	0	0	1	0	0	0	0	0	0	1	1	0	1	0	1	0	1	0	0	1	0	0	0	0	1	0	1	0	1	0
1	2	2	4	3	1	1	4	1	1	1	0	0	0	0	0	1	1	0	0	0	0	0	1	1	0	0	1	0	0	0	0	0	0	0
2	2	1	4	4	0	0	4	0	0	0	0	0	0	0	1	1	1	1	0	0	1	0	0	0	1	1	0	0	0	0	0	0	0	0
2	3	2	3	2	0	0	1	0	0	0	0	0	0	0	1	1	1	0	1	1	1	1	1	1	1	0	1	0	0	0	0	0	0	0
2	3	2	2	2	1	1	2	0	0	1	0	0	0	0	1	1	1	0	0	0	1	0	1	0	0	0	1	0	0	0	0	1	0	0
2	2	2	3	2	1	0	4	0	0	0	0	0	0	0	0	1	0	0	1	0	1	1	0	0	0	1	0	0	0	0	0	0	0	0
1	4	2	2	3	0	0	1	0	0	1	1	1	0	0	0	1	1	1	1	1	0	0	1	0	1	0	1	0	0	0	0	0	0	0
2	3	1	3	1	0	0	1	0	0	0	0	0	0	1	1	1	1	1	0	0	1	1	1	0	0	0	0	1	0	0	0	0	0	0
2	4	1	3	1	0	0	1	1	0	0	0	0	0	0	0	1	0	0	0	0	0	0	0	0	0	0	1	1	0	0	0	0	0	0
2	3	2	3	2	0	0	1	0	0	0	1	0	0	0	0	1	0	0	0	0	0	0	0	0	0	0	1	0	0	0	0	0	0	0
1	1	1	3	2	0	0	4	0	0	0	0	0	0	0	1	1	0	1	1	1	1	1	1	0	0	0	0	1	1	0	0	0	0	0
1	4	2	3	3	1	0	1	0	0	0	0	0	1	1	1	1	1	1	1	1	1	1	0	1	1	0	1	0	0	0	0	0	0	0
1	2	2	4	2	0	0	1	0	0	1	0	0	0	0	0	1	1	1	1	1	0	0	0	1	1	0	1	0	0	0	0	0	0	0
2	2	2	4	3	0	0	1	0	0	0	0	0	0	0	0	1	1	0	0	1	0	0	1	1	1	0	1	0	0	0	0	0	0	0
2	2	2	4	2	0	0	2	0	0	0	0	0	0	0	0	1	0	1	1	1	1	1	0	0	0	0	0	0	0	0	0	1	0	0
2	2	1	4	2	0	0	1	0	1	1	1	1	0	0	0	1	0	0	0	0	0	0	0	1	0	0	1	0	0	0	0	0	0	0
2	4	1	2	2	0	0	4	0	0	1	0	0	0	0	0	0	0	0	0	0	0	0	0	0	0	0	1	0	0	0	0	0	0	0
1	2	2	3	3	0	0	4	0	0	1	1	1	0	1	1	1	0	0	1	1	1	0	1	0	0	0	1	0	0	0	0	0	0	0
2	3	2	2	1	0	0	1	0	0	0	0	0	0	0	0	1	0	0	0	0	1	1	0	0	0	0	1	0	0	0	0	0	0	0
2	2	2	4	2	0	0	1	0	0	1	1	1	1	1	1	1	0	0	0	0	0	0	0	0	0	0	1	0	1	0	0	0	0	0
2	2	2	3	3	0	0	1	1	1	0	0	0	0	0	1	1	0	0	0	0	1	1	1	0	0	0	1	0	0	0	0	0	0	0
2	3	1	2	1	1	0	1	1	1	0	0	0	0	0	0	1	0	0	1	1	1	1	1	0	0	0	0	1	1	0	1	0	0	0
2	4	1	2	1	0	0	1	1	1	1	1	1	0	0	0	0	0	0	0	0	0	0	0	0	0	0	1	0	0	0	0	0	0	0
1	4	1	3	1	0	0	1	0	0	0	0	0	0	0	0	1	0	0	0	0	0	0	1	1	0	0	0	1	0	0	0	0	0	0
2	3	1	2	1	0	0	1	0	0	0	0	0	0	0	0	1	0	0	0	0	0	0	0	0	0	0	1	0	0	0	0	0	0	0
1	3	1	3	2	0	0	1	0	0	0	0	0	0	0	1	1	0	1	0	0	0	0	0	1	0	0	1	0	0	0	0	0	0	0
2	4	2	2	3	0	0	4	0	0	0	0	0	0	0	1	1	0	1	1	1	0	0	1	0	0	0	1	0	0	0	0	0	0	0
2	4	1	1	1	0	0	4	0	0	0	0	0	0	0	0	1	0	0	0	0	0	0	0	0	0	1	0	0	0	0	0	0	0	0
1	4	1	3	1	0	0	1	1	1	1	0	0	0	0	0	1	0	0	0	0	0	0	0	0	0	0	0	0	1	0	0	0	0	0
2	3	2	3	2	0	0	1	0	0	0	1	1	0	0	1	1	0	0	0	1	0	0	1	1	1	0	1	0	0	0	0	0	0	0
2	4	2	3	1	0	0	4	0	1	0	0	0	1	0	0	1	0	1	1	0	1	1	0	0	0	0	1	0	0	0	0	0	0	0
2	4	2	4	2	0	0	1	0	0	0	0	0	0	0	1	1	1	1	1	0	0	0	0	0	0	0	0	1	0	0	0	0	0	0
1	3	2	3	2	1	0	4	1	0	1	0	0	0	0	0	1	1	1	0	1	1	1	1	1	0	0	1	0	0	0	0	0	0	0
2	2	2	4	3	0	0	1	0	0	0	0	0	0	0	0	1	1	1	1	1	1	0	0	1	1	0	1	0	0	0	0	0	0	0
1	1	1	2	1	0	0	2	0	0	0	0	0	0	0	0	1	0	0	0	0	0	0	0	0	0	0	1	0	0	0	0	0	0	0
1	1	2	4	3	1	0	3	1	0	0	0	0	0	0	0	0	0	0	1	0	1	0	0	1	0	1	0	0	0	0	0	0	0	0
2	4	1	2	1	0	0	1	0	0	1	0	0	0	0	0	1	0	0	0	1	0	0	0	0	0	0	0	1	0	0	0	0	0	0
1	2	2	4	1	0	0	4	0	0	0	0	0	0	0	0	0	0	1	1	1	0	0	1	0	0	0	1	0	0	0	0	0	0	0
1	2	2	3	3	0	0	4	0	0	0	1	0	0	0	0	1	0	0	1	0	0	1	0	0	0	0	0	1	0	0	0	0	1	0
1	2	1	2	4	0	0	1	0	0	0	0	0	0	0	0	0	0	0	1	1	1	1	0	0	0	0	1	0	0	0	0	0	0	0
1	4	2	2	1	1	0	4	0	0	0	0	0	0	0	0	1	1	1	0	0	1	1	1	1	0	1	0	0	0	0	0	0	0	0
2	4	1	2	2	0	0	1	0	0	1	0	0	0	0	0	1	0	0	0	0	0	0	0	1	0	0	1	0	0	0	0	0	0	0
1	3	1	3	2	1	0	2	1	0	0	1	0	0	0	0	0	0	0	0	0	0	0	0	0	0	0	0	1	0	0	0	0	0	0
1	4	1	2	1	0	0	2	0	0	0	0	0	0	0	0	1	0	0	0	0	0	0	0	0	0	0	1	0	0	1	0	0	0	0
2	3	2	2	2	0	0	4	1	1	0	0	0	1	0	0	1	0	0	0	0	0	0	0	0	0	0	1	0	0	0	0	0	0	0
1	4	2	2	1	0	0	1	0	0	0	0	0	0	0	0	1	0	1	0	0	0	1	0	0	0	0	1	0	0	0	0	0	0	0
2	2	2	3	2	0	0	2	0	0	0	0	0	1	0	1	1	1	0	0	1	0	0	1	0	0	0	0	1	0	0	0	0	0	0
1	4	1	2	1	0	0	2	0	1	0	0	0	0	1	0	0	0	0	1	0	0	0	0	0	0	0	1	0	0	0	0	0	0	0
1	4	2	4	3	0	0	1	0	0	0	0	1	0	0	1	1	1	0	0	1	0	0	1	0	0	0	1	0	0	0	0	1	0	0
1	1	1	4	2	0	0	1	1	1	0	0	0	0	0	0	1	0	1	0	0	0	0	0	0	0	0	1	0	0	0	0	0	0	0
1	2	2	4	3	0	0	1	1	0	1	0	0	1	0	0	1	0	0	0	0	0	0	0	1	0	1	0	0	0	0	0	0	0	0
2	3	2	2	1	0	0	1	0	0	0	0	0	0	0	0	1	1	1	1	1	0	0	1	1	1	0	1	0	0	0	0	0	0	0
1	2	1	3	4	1	0	2	0	0	0	0	0	0	0	0	1	0	0	0	0	0	0	0	0	0	0	0	1	0	0	0	0	0	0
2	3	2	2	1	0	0	1	0	1	0	0	0	0	0	0	1	0	0	0	0	0	0	1	0	0	0	1	0	0	0	0	0	0	0
1	1	1	2	3	0	0	1	0	0	0	0	0	0	0	0	1	0	0	1	0	0	0	0	1	0	0	0	0	0	0	0	0	0	0
1	1	1	4	2	0	0	1	0	0	0	0	0	0	0	0	1	0	0	0	0	0	0	0	0	0	0	1	0	0	0	0	0	0	0
2	2	1	4	2	0	0	1	0	0	0	0	0	0	0	0	0	0	0	0	0	0	0	0	0	0	0	1	0	0	0	0	0	0	0
2	3	1	3	1	0	0	4	0	0	0	0	0	0	0	0	1	0	0	0	0	0	0	0	0	0	0	0	0	0	0	0	0	0	0
2	5	2	2	4	1	0	1	1	1	0	0	0	0	0	0	1	0	0	0	0	0	0	1	0	0	0	0	1	0	0	0	0	0	0
2	4	1	2	1	0	0	4	0	0	0	0	0	0	0	0	0	0	0	0	0	0	1	0	0	0	0	1	0	0	0	0	0	0	0
1	4	1	3	1	0	0	4	0	0	0	0	0	0	0	0	0	0	0	0	0	0	1	0	0	0	0	0	1	0	0	0	0	0	0
2	3	2	3	2	0	0	1	0	0	0	0	0	0	0	0	1	0	0	0	0	0	0	0	0	0	0	1	0	0	0	0	0	0	0
1	2	2	2	3	0	0	1	1	0	0	1	1	0	0	0	1	0	0	0	0	0	0	0	0	0	0	0	0	0	0	0	0	1	0
2	3	1	3	1	0	0	4	0	0	0	0	0	0	0	0	0	0	0	0	0	0	1	0	0	0	0	0	1	0	0	0	0	0	0
2	3	2	3	2	0	0	4	0	0	0	0	0	0	0	0	1	1	0	0	0	0	0	0	0	0	0	1	0	0	0	0	0	0	0
1	2	2	2	3	0	0	1	1	1	0	0	0	0	0	0	0	0	0	0	0	1	0	0	0	0	0	1	0	0	0	0	0	0	0
2	3	1	2	1	0	0	2	0	0	0	0	0	0	0	0	1	0	0	0	0	0	0	0	0	0	0	1	0	0	0	0	0	0	0
1	4	1	3	1	0	0	4	0	0	0	0	0	0	0	0	0	0	0	0	0	0	0	0	0	0	0	0	1	0	0	0	0	0	0
2	5	2	2	2	0	0	4	0	0	0	0	0	0	0	0	0	0	1	0	0	0	1	0	0	0	1	0	0	0	0	0	0	0	0
2	3	2	3	1	0	0	1	0	0	0	0	0	0	0	0	1	0	0	0	0	0	0	0	0	0	0	1	0	0	0	0	0	0	0
2	2	2	4	2	0	1	4	0	0	1	0	0	0	0	0	1	0	0	0	0	0	0	0	0	0	0	1	0	0	0	0	0	0	0
1	4	1	3	2	0	0	1	0	0	0	0	0	0	0	0	1	0	0	0	0	0	0	0	0	0	0	1	0	0	0	0	0	0	0
2	4	2	2	1	0	1	4	0	0	1	0	0	1	1	1	1	0	0	0	0	0	0	0	0	0	0	1	0	0	0	0	0	0	0
1	2	2	3	2	1	0	1	1	0	0	0	0	0	0	0	1	0	0	0	0	0	0	1	1	1	0	1	0	1	0	0	0	0	0
2	3	1	3	1	1	1	1	0	0	0	0	0	0	0	0	1	0	0	0	0	0	0	0	0	0	0	0	1	0	0	0	0	0	0
1	1	1	4	1	0	0	4	0	0	0	0	0	0	0	0	0	0	0	0	0	0	0	0	0	0	0	0	1	0	0	0	1	1	0
1	3	1	3	3	0	0	1	0	0	1	0	1	0	0	0	1	0	0	0	0	0	0	0	0	1	0	1	0	0	0	0	0	0	0
1	3	2	3	2	0	0	1	0	0	0	0	0	0	0	0	1	0	0	0	0	0	0	0	0	0	1	0	0	0	0	0	0	0	0
2	2	1	3	1	0	0	1	0	0	0	0	0	0	0	0	1	0	0	0	0	0	0	0	0	0	1	0	0	0	0	0	0	0	0
2	1	1	1	1	0	0	4	0	0	0	0	0	0	0	0	0	0	0	0	0	0	0	1	0	0	0	1	0	0	0	0	0	0	0
2	4	2	2	1	0	0	4	0	0	0	0	0	0	0	0	1	0	0	0	0	0	1	0	0	0	0	1	0	0	0	0	0	0	0
2	3	2	4	1	0	0	2	0	0	0	0	0	0	0	0	0	0	0	0	0	0	0	0	0	0	0	0	0	0	0	0	1	0	0
1	3	2	4	3	1	0	1	0	0	0	0	0	0	0	0	1	0	0	0	0	0	0	1	0	0	0	1	0	0	0	0	0	0	0
2	2	2	4	2	0	0	1	0	0	0	0	0	0	0	0	0	0	0	0	0	0	1	0	0	0	0	1	0	0	0	0	0	0	0
2	1	2	3	2	0	0	4	0	0	0	0	0	0	0	0	1	0	0	0	0	0	0	0	1	1	0	1	0	0	0	0	0	0	0
1	2	2	4	2	0	0	1	0	0	0	0	0	0	0	0	1	0	0	0	0	0	0	0	1	1	0	0	0	0	0	0	0	0	1
1	3	2	3	1	0	0	4	0	0	1	0	0	0	0	0	1	0	0	0	0	0	0	0	0	0	0	1	0	0	0	0	0	0	0
1	2	2	4	2	0	0	1	0	0	0	0	0	0	0	0	1	0	0	0	0	0	1	1	0	0	1	0	0	0	0	0	0	0	0
2	2	1	4	2	0	0	1	0	0	0	0	0	0	0	0	1	0	0	0	0	1	0	0	0	0	0	1	0	0	0	0	0	0	0
1	4	2	2	1	0	0	4	0	0	0	0	0	0	1	0	1	0	0	0	1	0	0	0	0	1	0	1	0	0	0	0	0	0	0
2	2	2	4	2	0	0	1	0	0	0	0	0	0	0	1	1	0	0	0	0	0	0	0	0	0	0	1	0	0	0	0	0	0	0
2	2	2	2	1	0	0	4	0	0	0	0	0	0	0	0	1	0	0	0	0	0	0	0	0	0	0	1	0	0	0	0	0	0	0
2	2	2	4	2	0	0	1	0	0	0	0	0	0	0	0	1	0	0	0	0	0	1	0	0	0	0	1	0	0	0	0	0	0	0
1	5	2	2	1	0	0	1	0	0	0	0	0	0	0	0	0	0	0	0	0	0	0	0	0	0	0	1	0	0	0	0	0	0	0
1	4	2	3	1	1	0	1	0	0	0	0	0	0	0	0	1	0	0	0	0	0	0	0	1	0	1	0	0	0	0	0	0	0	0
1	2	1	3	2	0	0	4	0	0	0	0	0	0	0	0	1	0	0	0	0	0	0	0	0	0	0	1	0	0	0	0	0	0	0
2	2	1	3	2	0	0	1	0	0	0	0	0	0	0	0	1	0	0	0	0	0	0	0	0	0	0	0	0	0	0	0	1	0	0
1	1	1	3	1	1	1	3	0	0	0	0	0	0	0	0	1	0	0	0	0	0	0	0	1	0	0	1	0	0	0	0	0	0	0
2	1	1	4	1	1	1	1	1	1	1	1	1	1	1	1	0	1	1	1	1	0	0	1	1	1	0	1	0	0	0	0	0	0	0
2	1	1	5	1	0	0	1	1	1	1	1	1	1	1	1	1	1	1	1	1	1	1	1	1	1	0	1	0	0	0	0	1	0	0
1	2	1	5	4	0	0	2	1	1	1	1	1	1	1	1	1	1	1	1	1	1	1	1	1	1	1	0	1	0	0	0	0	0	1
1	1	1	4	1	1	0	1	1	0	1	0	1	1	1	0	1	1	1	1	1	1	1	1	1	1	0	1	0	0	0	0	0	0	0
2	1	1	5	1	0	1	4	0	0	0	1	1	1	1	1	1	1	1	1	1	1	1	1	1	1	0	1	0	0	0	0	0	0	0
2	1	2	4	1	1	0	2	1	0	0	1	1	0	1	1	1	1	1	0	0	1	0	1	1	1	1	0	0	0	0	0	0	0	0
2	1	1	4	1	0	0	1	0	0	1	1	1	1	1	1	1	1	1	1	1	1	1	0	1	1	0	1	1	0	1	0	0	0	0
1	1	2	3	3	0	0	4	0	0	1	0	1	1	1	1	1	0	0	1	1	1	1	1	1	1	0	1	0	0	0	0	0	0	0
2	1	1	1	3	1	0	1	0	0	0	1	1	1	0	0	0	0	0	0	1	0	1	1	0	0	1	0	0	0	0	0	0	0	0
1	1	2	4	4	0	0	4	1	0	1	1	0	0	0	0	1	1	1	0	0	0	0	1	0	0	0	0	0	0	0	1	0	0	0
1	1	1	4	1	0	0	2	0	1	0	0	0	0	0	0	1	0	1	1	1	0	0	0	1	0	0	1	0	0	0	0	0	0	0
2	1	1	4	1	0	0	1	0	0	0	1	1	0	1	0	1	0	1	1	1	0	0	0	0	1	0	1	0	0	0	0	0	0	0
1	1	2	4	1	0	1	1	0	0	0	0	0	0	0	0	1	0	0	0	0	1	1	1	0	0	0	0	0	0	0	0	1	0	0
2	1	1	5	1	0	0	1	0	0	1	1	0	0	0	1	1	0	0	0	0	0	0	1	0	0	0	1	0	0	0	0	0	0	0
2	1	1	4	2	0	0	1	0	0	0	0	0	0	0	0	1	0	0	0	0	0	0	0	0	0	0	0	0	0	0	0	1	0	0
2	2	2	4	2	0	0	1	0	0	0	0	0	0	0	0	1	0	0	1	0	0	0	0	0	0	0	1	0	0	0	0	0	0	0
2	4	2	3	1	1	0	2	0	0	1	1	1	1	1	1	1	1	1	1	1	1	0	1	1	1	1	0	0	0	0	0	0	0	0
2	3	1	2	1	0	0	4	1	1	0	1	1	1	1	1	0	1	1	1	1	0	1	1	1	1	1	0	0	0	0	0	0	0	0
2	2	2	2	1	1	0	4	0	0	1	1	1	1	1	1	1	1	1	1	1	1	1	1	1	1	0	1	0	0	0	0	0	0	0
1	1	2	4	1	0	1	2	1	1	1	0	1	1	1	1	1	1	1	1	1	1	1	0	0	1	0	1	0	0	1	0	0	0	0
2	3	2	3	1	0	0	1	1	0	1	1	1	1	1	1	1	1	1	1	1	1	0	1	0	1	0	0	1	0	0	0	0	0	0
1	4	2	3	1	0	0	3	1	1	1	0	0	1	1	1	1	1	1	1	1	0	0	1	1	1	1	0	0	0	0	0	0	0	0
1	2	2	3	3	1	0	4	1	1	1	1	1	0	0	1	1	1	0	1	1	1	0	1	1	1	0	1	0	0	0	0	1	0	0
2	3	2	3	2	0	0	1	1	1	0	0	0	0	1	0	0	0	1	1	1	1	1	1	1	0	0	0	1	0	0	1	0	0	0
2	4	2	2	1	0	0	1	1	1	1	1	0	1	1	1	0	0	0	0	0	0	0	1	1	0	0	1	0	0	0	0	0	0	0
2	4	2	4	2	0	0	2	0	0	1	1	1	1	0	0	1	0	1	1	1	1	0	1	0	1	1	0	0	0	0	0	0	0	0
2	2	2	3	1	1	0	1	1	0	1	1	1	0	1	1	1	0	0	0	0	0	0	0	0	0	0	1	1	0	0	0	0	0	0
2	3	2	2	1	0	0	1	1	0	1	0	1	0	0	1	1	1	1	1	1	0	0	1	0	1	0	1	0	1	0	0	1	0	0
2	3	2	2	1	0	0	4	1	1	0	1	0	0	1	0	0	1	0	0	0	0	1	0	0	0	0	0	0	0	0	0	1	0	0
2	3	1	3	1	0	0	2	0	0	1	0	0	0	0	0	1	1	1	1	1	1	0	1	1	1	0	1	0	0	0	0	0	0	0
1	4	2	2	1	1	0	4	1	0	1	1	1	0	0	1	1	1	1	1	1	0	0	1	0	1	0	1	0	0	0	0	0	0	0
2	4	1	3	1	0	0	1	0	1	0	1	0	0	1	0	0	0	0	0	1	1	0	1	1	0	0	1	0	0	0	0	0	0	0
1	4	2	2	1	1	1	1	0	0	1	1	1	1	1	1	1	1	1	1	1	1	0	1	0	0	0	1	0	0	0	0	0	0	0
2	5	2	1	1	1	0	1	1	0	1	1	1	0	0	1	1	1	0	1	0	0	0	0	0	0	0	1	0	0	0	0	0	0	0
2	4	2	2	1	0	0	1	1	1	1	1	1	1	0	1	1	1	1	1	1	1	1	1	0	0	0	1	0	0	0	0	0	0	0
1	3	2	2	1	0	0	1	1	1	1	1	1	0	0	0	1	1	1	0	1	0	1	0	1	0	0	1	0	0	0	0	0	0	0
2	2	2	1	1	0	0	4	1	1	1	0	0	0	0	1	1	0	0	1	1	0	0	0	0	1	0	0	0	0	0	0	0	0	0
2	5	2	3	1	0	0	1	0	0	0	0	0	0	0	0	1	1	1	1	1	1	1	1	0	1	0	0	0	0	0	0	1	0	0
2	1	2	2	1	0	0	1	0	0	0	1	1	1	0	0	1	0	0	0	0	1	0	1	0	1	0	1	0	0	0	0	0	0	0
1	4	2	2	1	0	0	4	0	0	0	0	0	0	0	0	1	1	1	1	1	1	1	1	0	0	0	1	0	0	0	0	0	0	0
2	2	2	2	1	0	1	4	0	0	0	0	0	0	0	0	1	0	0	0	0	0	0	0	0	0	1	0	0	0	0	0	0	0	0
2	4	2	2	1	0	0	4	0	0	1	1	1	1	0	1	1	1	1	1	1	0	0	0	0	0	0	1	0	0	0	0	0	0	0
1	5	4	1	1	1	1	1	1	0	0	0	1	0	0	0	1	1	1	0	0	0	0	0	0	0	1	0	0	0	0	0	0	0	0
2	5	2	2	1	1	0	4	0	0	1	1	1	1	0	1	1	0	0	1	1	0	0	1	0	0	1	0	0	0	0	0	0	0	0
1	4	2	2	1	0	0	1	0	0	0	0	0	0	0	0	1	0	0	0	0	0	0	0	0	0	0	1	0	0	0	0	0	0	0
2	2	2	2	4	1	1	3	0	0	0	1	0	1	0	0	0	0	0	0	1	0	0	0	0	0	1	0	0	0	0	0	0	0	0
2	4	2	2	1	0	0	1	0	0	1	1	0	0	0	0	1	1	1	1	1	0	0	1	0	1	0	1	0	0	0	0	0	0	0
2	2	2	4	1	0	0	1	0	0	0	1	1	0	1	1	1	1	1	1	1	0	0	1	1	1	0	1	0	0	0	0	0	0	0
2	5	2	2	1	1	0	1	0	0	0	1	0	1	1	1	1	1	1	1	1	0	0	1	1	0	1	0	0	0	0	0	0	0	0
1	3	2	2	2	0	0	1	0	0	0	0	0	0	0	0	0	1	0	0	1	1	1	0	0	1	0	1	0	0	0	0	0	0	0
2	3	2	2	2	0	0	4	0	0	1	1	1	0	0	0	1	0	0	0	0	1	0	0	0	1	0	0	1	0	0	0	0	0	0
2	5	2	1	1	1	0	1	1	1	1	0	1	0	0	1	1	1	1	1	0	0	0	0	1	0	0	1	0	0	1	0	0	1	0
1	3	4	2	2	1	1	2	1	0	1	0	1	0	0	1	1	1	1	1	0	0	0	0	1	0	0	0	0	0	0	1	0	0	1
2	2	1	2	1	0	0	1	0	0	0	1	1	0	0	0	1	0	0	0	0	0	0	0	0	0	0	1	0	0	0	0	0	0	0
2	4	2	3	1	0	0	1	0	0	0	0	0	0	0	0	0	0	0	0	0	0	0	0	1	0	0	1	0	0	0	0	0	0	0
2	1	2	2	1	0	0	1	0	0	0	0	0	0	0	0	1	0	0	0	0	0	0	0	0	0	0	1	0	0	0	0	0	0	0
2	2	2	3	2	0	0	1	0	0	0	0	0	0	0	0	1	0	0	0	0	0	0	0	0	0	0	1	0	0	0	0	0	0	0
2	5	2	3	1	0	0	4	0	0	0	0	0	0	0	0	1	0	0	0	0	0	0	0	0	0	0	1	0	0	1	0	0	0	0
2	5	2	2	1	0	0	1	0	0	0	0	0	0	0	0	1	0	0	0	1	1	0	0	0	0	0	0	0	1	0	0	0	1	0
2	3	2	3	1	0	0	1	0	0	0	0	0	0	0	0	1	0	0	0	0	0	0	0	0	0	0	1	0	0	0	0	0	0	0
2	5	2	2	1	0	0	4	0	0	0	0	0	0	0	0	1	0	0	0	0	0	0	1	0	0	0	1	0	0	0	0	0	0	0
2	4	2	2	1	0	0	1	0	0	0	0	0	0	0	0	1	0	0	0	0	0	0	0	0	0	0	0	0	0	0	0	0	1	0
2	5	2	2	2	1	1	2	1	1	1	1	1	1	1	1	1	1	1	1	1	1	1	1	1	1	1	0	0	0	0	0	0	0	0
2	4	2	3	1	0	0	1	1	1	1	1	1	1	1	1	1	1	1	1	1	1	1	1	0	1	0	1	0	0	0	0	0	0	0
2	5	2	4	2	0	0	1	1	1	1	1	1	1	1	0	0	1	1	1	1	1	1	1	0	1	0	1	0	0	0	0	0	0	0
2	3	2	2	1	0	0	1	0	0	1	1	1	1	1	1	0	1	1	1	1	1	1	1	0	1	0	1	0	0	0	0	0	0	0
2	4	1	3	1	1	1	1	1	1	1	1	1	1	1	1	1	1	1	1	1	1	1	1	1	1	1	0	0	0	0	0	0	0	0
2	5	4	3	1	0	0	4	1	1	1	1	1	1	1	1	1	1	1	1	1	1	1	1	1	1	0	1	0	0	0	0	0	0	0
2	5	2	2	1	1	1	1	1	1	1	1	1	1	1	1	1	1	1	1	1	1	1	1	1	1	1	0	0	0	0	0	0	0	0
1	5	2	3	3	0	0	1	1	1	1	1	1	1	1	1	1	1	1	1	1	1	1	1	0	1	0	1	0	0	0	0	0	0	0
1	5	2	3	2	1	0	4	0	1	1	1	1	1	1	1	0	1	1	1	1	1	1	1	1	1	1	0	0	0	0	0	0	0	0
2	5	2	3	1	1	1	2	1	1	1	1	1	1	1	1	1	1	1	1	1	1	1	1	1	1	1	0	0	0	0	0	0	0	0
1	5	2	2	2	0	0	1	1	1	1	1	1	1	1	1	1	1	1	1	1	1	1	1	0	1	0	1	0	0	0	0	0	0	0
2	4	2	2	1	1	1	4	0	1	1	1	1	1	1	1	1	1	1	1	1	1	1	1	1	1	0	1	0	0	0	0	0	0	0
2	4	2	4	1	0	0	1	0	1	1	0	1	1	1	1	0	1	1	1	1	1	1	1	0	1	1	0	0	0	0	0	0	0	0
2	5	2	1	1	0	0	1	1	1	1	1	1	1	1	1	1	1	1	1	1	1	1	1	0	1	0	1	0	0	0	0	0	0	0
2	5	2	1	1	0	0	1	0	1	1	1	1	1	1	1	1	1	1	1	1	1	1	1	0	1	1	0	0	0	0	0	0	0	0
1	5	2	3	2	0	0	4	1	1	1	1	1	1	1	1	1	1	1	1	1	1	1	1	1	1	1	0	0	0	0	0	0	0	0
2	5	2	1	1	0	0	1	1	1	1	1	1	1	1	1	1	1	1	1	1	1	1	1	0	1	0	1	0	0	0	0	0	0	0
1	5	2	2	1	0	0	1	1	1	1	1	1	1	1	1	0	1	1	1	1	1	1	1	0	1	1	0	0	0	0	0	0	0	0
1	4	2	2	1	0	0	4	1	0	1	1	1	1	1	1	1	1	1	1	1	1	1	1	0	1	0	1	0	0	0	0	0	0	0
2	5	2	1	1	0	0	1	1	1	1	1	1	1	1	1	0	1	1	1	1	1	1	1	0	1	0	1	0	0	0	0	0	0	0
2	5	2	1	1	0	0	1	1	1	1	1	1	1	1	1	1	1	1	1	1	1	1	1	0	1	0	1	0	0	0	0	0	0	0
1	5	2	1	1	0	0	1	0	1	1	1	1	1	1	1	1	1	1	1	1	1	1	1	0	1	0	1	0	0	0	0	0	0	0
1	5	2	3	1	0	0	1	1	1	1	1	1	1	1	1	1	1	1	1	0	1	1	1	1	0	0	1	0	0	0	0	0	0	0
2	5	2	1	1	0	0	1	1	1	1	1	1	1	1	1	1	1	1	1	1	1	1	1	0	1	1	0	0	0	0	0	0	0	0
2	5	2	3	2	1	0	1	0	1	1	1	1	1	1	1	1	0	1	1	1	1	1	1	0	0	1	0	0	0	0	0	0	0	0
2	5	2	3	1	0	0	1	1	1	1	1	1	1	1	1	1	1	1	1	1	1	1	1	0	1	0	1	0	0	0	0	0	0	0
2	4	2	2	1	0	0	1	1	1	1	1	1	1	1	1	1	1	1	1	1	1	1	1	0	1	0	1	0	0	0	0	1	1	0
2	5	2	3	1	0	0	1	1	1	1	1	1	1	1	1	1	1	1	1	1	1	1	1	1	1	0	1	0	0	0	0	0	0	0
2	4	2	2	1	0	0	4	0	0	1	1	1	1	1	1	1	1	1	1	1	1	1	1	0	1	0	1	0	0	0	0	1	0	0
2	5	2	2	1	1	0	1	1	1	1	1	1	1	1	1	1	1	1	1	1	1	1	1	1	1	0	1	0	0	0	0	0	0	0
1	4	2	3	1	0	0	1	1	1	1	1	1	1	1	1	1	1	1	1	1	1	1	1	1	1	1	0	0	0	0	0	0	0	0
2	3	2	3	1	0	0	1	1	1	1	1	1	1	1	1	1	1	1	1	1	1	1	1	1	1	0	1	0	0	0	0	0	0	0
2	5	2	2	1	0	0	1	1	1	1	1	1	1	1	1	1	1	1	1	1	1	1	1	1	1	0	1	0	0	0	0	0	0	0
2	5	2	1	1	0	0	1	0	0	1	1	1	1	1	1	1	1	1	1	1	1	1	1	0	1	1	0	0	0	0	0	0	0	0
2	5	2	1	1	0	0	1	0	1	1	1	1	1	1	1	1	1	1	1	1	1	1	1	0	1	0	0	0	0	0	0	0	0	0
2	5	2	1	1	0	0	1	1	1	1	1	1	1	1	1	1	1	1	1	1	1	1	1	0	1	0	1	0	0	0	0	0	0	0
2	5	2	1	1	0	0	1	1	1	1	1	1	1	1	1	1	1	1	1	1	1	1	1	0	1	0	1	0	0	0	0	0	0	0
2	5	2	1	1	1	1	2	1	0	1	1	1	1	1	1	1	1	1	1	1	0	1	1	1	1	1	0	0	0	0	0	0	0	0
2	5	3	1	1	0	0	4	1	1	1	1	1	1	1	1	1	1	1	1	1	1	1	1	0	1	0	1	0	0	0	0	0	0	0
2	5	2	1	1	0	0	1	1	1	1	1	1	1	1	1	1	1	1	1	1	1	1	1	0	1	0	1	0	0	0	0	0	0	0
2	4	1	3	1	0	0	4	0	0	0	1	1	1	1	1	1	1	1	1	1	1	1	1	1	1	0	1	0	0	0	0	0	0	0
1	5	2	4	1	0	0	1	0	1	1	1	1	1	1	1	1	1	1	1	1	1	1	1	0	1	0	1	0	0	0	0	0	0	0
2	5	2	1	1	0	0	1	1	1	1	1	1	1	1	1	1	1	1	1	1	0	0	1	0	1	0	1	0	0	0	0	0	0	0
2	5	2	2	1	0	0	1	1	0	1	1	1	1	1	1	1	1	1	1	1	1	1	1	1	1	1	0	0	0	0	0	0	0	0
2	5	2	2	2	0	0	1	1	1	1	1	1	1	1	1	1	1	1	1	1	1	1	1	1	1	0	1	0	0	0	0	0	0	0
2	5	2	1	1	0	0	4	1	1	1	0	1	1	1	1	1	1	1	1	1	1	1	1	0	1	0	1	0	0	0	0	0	0	0
2	4	2	2	1	0	0	4	1	1	1	1	1	1	1	1	1	1	1	1	1	1	1	1	0	1	0	0	0	0	0	0	0	1	0
2	4	1	3	1	0	0	1	0	0	0	1	1	1	1	1	1	1	1	1	1	1	1	1	0	1	0	0	0	0	0	0	0	0	1
2	4	2	2	1	0	0	1	1	1	1	1	1	1	1	1	1	1	1	1	1	1	1	1	0	1	0	1	0	0	0	0	0	0	0
2	5	2	2	1	1	0	1	0	0	1	1	1	1	1	1	1	1	1	1	1	1	1	1	1	1	1	0	0	0	0	0	0	0	0
2	4	2	3	1	0	0	1	1	0	1	1	1	1	1	1	1	1	1	1	1	1	1	1	0	1	1	0	0	0	0	0	0	0	0
2	4	2	3	1	0	0	1	1	1	1	1	1	1	1	1	1	1	1	1	1	0	0	1	0	1	0	1	0	0	0	0	0	0	0
2	4	2	3	1	0	0	1	0	0	1	1	1	1	1	1	1	1	1	1	1	1	1	1	0	1	0	1	0	0	0	0	0	0	0
1	5	2	1	1	0	0	1	0	1	1	1	1	1	1	1	1	1	1	1	1	1	1	1	0	1	1	0	0	0	0	0	0	0	0
1	5	2	1	1	0	0	1	1	1	1	1	1	1	1	1	1	1	1	1	1	1	1	1	0	1	0	1	0	0	0	0	0	0	0
2	5	2	3	1	1	1	4	0	0	1	1	1	1	0	1	1	1	1	1	1	1	1	1	1	1	1	0	0	0	0	0	0	0	0
2	5	2	2	1	0	0	1	1	0	1	1	1	1	1	1	1	1	1	1	1	1	1	1	0	1	0	1	0	0	0	0	0	0	0
2	5	2	3	2	0	0	1	0	0	1	1	1	1	1	1	1	1	1	1	1	1	1	1	0	1	1	0	0	0	0	0	0	0	0
2	5	2	4	1	1	0	4	1	1	1	1	0	0	1	1	1	1	1	1	1	1	0	1	1	1	1	0	0	0	0	0	0	0	0
2	5	2	3	2	1	1	3	0	1	1	1	1	1	1	1	1	1	1	1	1	1	1	1	1	1	1	0	0	0	0	0	0	0	0
2	5	2	1	1	0	0	1	0	0	1	1	1	1	1	1	1	1	1	1	1	1	1	1	0	1	0	1	0	0	0	0	0	0	0
2	5	2	2	1	0	0	1	1	1	1	1	1	1	1	1	1	1	1	1	1	1	1	1	1	1	0	1	0	0	0	0	0	0	0
1	5	2	4	2	1	1	3	1	1	1	1	1	1	1	1	1	0	1	1	0	1	0	1	1	1	1	0	0	0	0	0	0	0	0
2	5	2	1	1	0	0	1	1	1	1	1	1	1	1	1	1	1	1	1	1	1	1	1	0	1	0	1	0	0	0	0	0	0	0
2	5	2	1	1	0	0	4	1	1	1	1	1	1	1	1	1	1	1	1	1	1	1	1	0	1	0	1	0	0	0	0	0	0	0
2	5	2	2	1	0	0	1	0	0	1	1	1	1	1	1	1	1	1	1	1	1	1	1	0	1	0	1	0	0	0	0	0	0	0
1	5	2	1	1	0	0	1	1	1	1	1	1	1	1	1	1	1	1	1	1	1	1	1	0	1	0	1	0	0	0	0	0	0	0
2	5	2	2	1	0	0	1	1	1	1	1	1	1	1	1	1	1	1	1	1	1	1	1	0	1	0	1	0	0	0	0	0	0	0
2	5	2	3	1	0	0	1	0	0	1	1	1	1	1	1	0	1	1	1	1	1	1	1	0	1	0	1	0	0	0	0	0	0	0
2	4	2	3	1	0	0	4	1	1	1	1	1	1	1	1	1	1	1	1	1	1	1	1	1	1	0	1	0	0	0	0	0	0	0
2	5	2	2	1	0	0	1	0	1	1	1	1	1	1	1	1	1	1	1	1	1	1	1	1	1	0	1	0	0	0	0	0	0	0
2	4	2	2	1	0	0	1	0	0	1	1	1	1	1	1	1	1	1	1	1	1	1	1	1	1	0	1	0	0	0	0	0	0	0
2	4	2	3	1	0	0	1	0	1	1	1	1	1	1	1	1	1	1	1	1	1	1	1	1	1	0	1	0	0	0	0	0	0	0
2	5	2	3	1	0	0	1	0	0	1	1	1	1	1	1	1	1	1	1	1	1	1	1	1	1	0	1	0	0	0	0	0	0	0
2	5	2	2	1	1	0	1	0	0	0	1	1	1	1	1	1	1	1	1	1	1	1	1	1	1	0	1	0	0	0	0	0	0	0
2	5	2	1	1	1	0	2	1	0	1	1	1	1	1	1	1	1	1	1	1	1	1	1	0	1	0	1	0	0	0	0	0	0	0
2	5	2	3	1	0	0	4	0	0	0	1	1	1	1	1	1	0	1	1	1	1	1	1	0	1	0	1	0	0	0	0	0	0	0
2	5	2	2	1	0	0	4	0	0	0	1	1	1	1	1	1	1	1	1	1	1	1	1	0	1	1	0	0	0	0	0	0	0	0
2	5	2	3	1	0	0	4	0	0	1	1	1	1	1	1	0	1	1	1	1	1	1	1	1	1	0	1	0	0	0	0	0	0	0
1	3	2	2	1	1	0	1	0	1	1	1	1	1	1	1	1	1	1	1	1	1	1	1	1	1	0	1	0	0	0	0	0	0	0
1	5	2	3	1	0	0	1	0	1	1	1	1	1	1	1	1	1	1	1	1	1	1	1	1	1	0	1	0	0	0	0	0	0	0
2	5	2	1	1	0	0	1	1	1	1	1	1	1	1	1	1	1	1	1	1	1	1	1	0	1	0	1	0	0	0	0	0	0	0
2	5	2	1	1	0	0	4	1	1	1	1	1	1	1	1	1	1	1	1	1	1	1	1	0	1	0	1	0	0	0	0	0	0	0
1	5	2	1	1	0	0	1	1	1	1	1	1	1	1	1	1	1	1	1	1	1	1	1	0	1	0	1	0	0	0	0	0	0	0
1	4	2	3	1	1	0	1	1	1	0	1	1	1	1	1	1	1	1	1	1	1	1	1	1	1	1	0	0	0	0	0	0	0	0
2	5	2	2	1	0	0	1	0	0	1	1	1	1	1	1	1	1	1	1	1	1	1	1	0	1	0	1	0	0	0	0	0	0	0
1	5	2	1	1	0	0	1	1	1	1	1	1	1	1	1	1	1	1	1	1	1	1	1	0	1	0	1	0	0	0	0	0	0	0
2	5	2	3	2	0	0	4	1	1	0	1	1	1	1	1	1	1	1	1	1	1	0	1	0	1	1	0	0	0	0	0	0	0	0
2	4	2	2	1	0	0	1	1	1	1	1	1	1	1	1	1	1	1	1	1	1	1	1	0	1	0	1	0	0	0	0	1	0	0
1	5	2	2	1	0	0	1	1	0	1	0	0	0	0	1	1	1	1	1	1	1	1	1	0	1	0	1	0	0	0	0	0	0	0
2	4	2	4	1	0	0	1	0	0	1	1	1	1	1	1	1	1	1	1	1	1	1	1	1	1	1	0	0	0	0	0	0	0	0
2	5	2	2	3	1	0	3	1	1	1	1	1	1	1	1	1	1	1	1	1	1	1	1	0	1	1	0	0	0	0	0	0	0	0
2	5	4	3	1	0	0	1	1	0	0	1	1	1	1	1	1	1	1	1	1	1	1	1	1	1	0	1	0	0	0	0	0	0	0
2	4	2	2	1	0	0	1	1	0	1	1	1	1	1	1	0	1	1	1	1	1	1	1	0	1	0	1	0	0	0	0	0	0	0
1	5	2	1	1	0	0	1	1	1	1	1	1	1	1	1	1	1	1	1	1	1	1	1	0	1	0	1	0	0	0	0	0	0	0
1	5	2	1	1	0	0	4	0	1	1	1	1	1	1	1	1	1	1	1	1	1	1	1	0	1	0	1	0	0	0	0	0	0	0
1	5	2	1	1	0	0	1	1	1	1	1	1	1	1	1	1	1	1	1	1	1	1	1	0	1	0	1	0	0	0	0	0	0	0
2	5	2	1	1	0	0	1	1	1	1	1	1	1	1	1	1	1	1	1	1	1	1	1	0	1	0	1	0	0	0	0	0	0	0
1	4	2	2	1	0	0	4	0	0	1	0	1	1	0	0	0	1	1	1	1	0	1	1	0	1	0	1	0	0	0	0	0	0	0
1	5	2	2	1	0	0	4	0	1	1	1	1	1	1	1	1	1	1	1	1	1	1	1	1	1	0	1	0	0	0	0	1	0	0
2	4	1	4	2	0	0	1	1	1	1	1	1	1	1	1	0	1	0	0	1	1	0	0	1	0	0	1	0	0	0	0	0	0	0
2	5	2	1	1	0	0	1	0	1	1	1	1	1	1	1	1	1	1	1	1	1	1	1	0	1	0	1	0	0	0	0	0	0	0
2	5	2	1	1	0	0	4	1	1	1	1	1	1	1	1	1	1	1	1	1	0	0	1	0	1	0	1	0	0	0	0	0	0	0
1	4	2	1	1	0	0	1	0	1	1	1	1	1	1	1	1	1	1	1	1	0	0	1	0	1	0	1	0	0	0	0	0	0	0
2	4	2	3	2	0	0	1	1	1	1	1	1	1	1	1	1	1	1	1	1	1	1	1	1	1	1	0	0	0	0	0	0	0	0
2	5	2	2	2	0	0	1	1	0	1	1	1	1	1	1	1	1	1	1	1	0	0	1	0	1	0	1	0	0	0	0	0	0	0
2	4	2	2	1	1	0	1	0	1	0	1	1	1	1	1	1	1	1	1	1	1	1	1	1	1	1	0	0	0	0	0	0	0	0
2	4	2	2	1	0	0	4	1	0	1	1	1	1	1	1	1	1	1	1	1	1	1	1	0	1	0	1	0	0	0	0	1	0	0
2	5	2	2	1	0	1	2	0	0	1	1	1	0	0	0	0	1	1	1	1	1	1	0	1	1	0	1	0	0	0	0	0	0	0
2	4	2	3	1	0	0	1	0	1	1	1	1	1	1	1	1	1	1	0	1	1	0	1	1	0	0	1	0	0	0	0	0	0	0
2	5	2	2	1	1	0	2	1	1	1	1	1	1	1	1	1	1	1	1	1	1	1	1	0	1	1	0	0	0	0	0	0	0	0
2	3	2	4	3	0	0	1	1	1	1	0	1	1	0	1	1	1	1	1	1	1	1	1	1	1	1	0	0	0	0	0	0	0	0
2	5	4	2	1	0	0	1	1	1	1	1	1	1	1	1	1	1	1	1	1	1	1	1	1	1	1	0	0	0	0	0	0	0	0
2	4	1	3	2	0	0	1	1	0	1	1	1	1	0	1	1	1	1	1	1	1	0	0	0	1	0	1	0	0	0	0	0	0	0
2	5	2	2	1	0	0	1	1	1	0	1	1	0	0	1	1	0	1	1	1	1	1	1	1	1	0	1	0	0	0	0	0	0	0
2	4	2	2	1	0	0	4	0	0	0	1	1	1	1	1	1	1	1	1	1	1	1	1	1	1	0	1	0	0	0	0	0	0	0
2	5	2	1	1	1	0	4	1	1	1	1	1	1	1	1	1	1	1	1	1	0	0	1	0	1	0	1	0	0	0	0	1	0	0
2	4	2	2	1	0	0	1	0	0	0	1	1	1	1	1	1	1	1	1	1	1	1	1	0	1	1	0	0	0	0	0	0	0	0
2	3	2	3	1	0	0	1	0	1	1	1	1	1	1	1	1	1	1	1	1	1	1	1	0	1	0	1	0	0	0	0	0	0	0
2	5	2	2	1	1	0	3	0	1	1	1	1	1	1	1	1	1	1	1	1	0	0	1	1	1	1	0	0	0	0	0	0	0	0
1	5	2	1	1	0	0	4	0	0	1	1	1	1	1	1	1	1	1	1	1	0	0	1	0	1	0	1	0	0	0	0	0	0	0
1	5	2	2	1	0	0	1	1	1	1	1	1	1	1	1	1	0	1	1	1	1	1	1	0	1	0	1	0	0	0	0	0	0	0
2	5	2	4	2	1	1	3	1	1	1	1	1	1	1	1	1	1	1	1	1	1	1	1	1	1	0	0	0	0	0	0	1	0	0
2	4	2	3	2	0	0	1	0	0	1	1	1	1	1	1	1	1	1	1	1	1	0	1	1	1	1	0	0	0	0	0	0	0	0
2	5	2	2	1	1	1	3	1	0	1	1	1	1	1	1	1	1	1	1	1	1	1	1	1	1	1	0	0	0	0	0	0	0	0
1	5	2	1	1	0	0	1	0	0	1	1	1	1	1	1	1	1	1	1	1	0	0	1	0	1	0	1	0	0	0	0	0	0	0
2	5	2	2	1	1	0	2	1	0	1	1	1	1	1	1	1	1	1	1	1	1	1	1	0	1	1	0	0	0	0	0	0	0	0
1	5	2	2	1	1	0	2	0	1	1	1	1	0	1	1	1	1	1	1	1	1	1	1	0	1	1	0	0	0	0	0	0	0	0
2	5	2	4	2	0	0	1	0	1	1	0	1	1	1	1	1	1	1	1	1	1	1	1	0	1	0	1	0	0	0	0	0	0	0
2	4	1	3	1	1	0	4	1	1	0	1	1	1	0	1	1	1	1	1	1	0	0	1	1	1	0	0	1	1	0	0	0	0	0
2	5	2	1	1	0	0	4	0	0	1	1	1	1	1	1	1	1	1	1	1	1	1	1	0	1	0	1	0	0	0	0	0	0	0
2	4	2	2	1	1	1	4	1	1	1	1	1	1	1	1	1	1	1	1	1	1	1	1	1	0	0	1	0	0	0	0	0	0	0
1	5	2	1	1	0	0	1	1	0	1	0	1	1	1	1	1	1	1	1	1	1	1	1	0	1	0	1	0	0	0	0	0	0	0
2	5	2	2	1	0	0	1	1	1	1	1	1	1	1	1	1	1	1	1	1	1	1	1	0	1	0	1	0	0	0	0	0	0	0
2	5	2	1	1	0	0	1	1	0	1	0	1	1	1	1	1	1	1	1	1	1	1	1	0	1	0	1	0	0	0	0	0	0	0
2	5	2	2	1	0	0	4	1	1	1	1	1	1	1	1	1	1	1	1	1	1	1	0	0	1	1	0	0	0	0	0	0	0	0
2	5	2	1	1	0	0	4	0	1	1	1	1	1	1	1	1	1	1	1	1	1	1	1	0	1	0	1	0	0	0	0	0	0	0
2	4	2	3	1	0	0	4	0	1	1	1	1	1	1	1	1	1	1	1	1	1	1	1	1	1	0	1	0	0	0	0	0	0	0
2	4	2	4	1	1	0	2	1	0	1	1	1	1	1	1	1	1	1	1	1	1	1	1	1	1	1	0	0	0	0	0	0	0	0
2	5	2	3	1	0	0	4	1	1	1	1	1	1	1	1	1	1	1	1	1	1	1	1	0	1	0	1	0	0	0	0	0	0	0
1	5	2	2	1	0	0	1	0	0	1	1	1	1	1	1	0	1	1	1	1	1	1	1	1	1	0	1	0	0	0	0	0	0	0
1	5	2	2	1	0	0	1	0	0	1	1	1	1	1	1	1	1	1	1	1	1	1	1	0	1	1	0	0	0	0	0	0	0	0
2	5	2	3	2	0	0	1	0	0	1	1	1	1	1	1	1	1	1	1	1	0	1	1	0	1	0	1	0	0	0	0	0	0	0
2	4	2	3	1	0	0	1	0	1	1	1	1	0	1	1	1	1	1	1	1	0	0	1	0	1	0	1	0	0	0	0	0	0	0
2	4	2	3	1	0	0	4	1	1	1	1	1	1	1	1	1	0	1	1	1	1	0	1	1	1	0	0	0	0	0	0	1	0	0
2	5	2	3	2	0	0	4	1	1	1	1	1	1	1	1	1	1	1	1	1	0	0	1	0	1	0	1	0	0	0	0	0	0	0
2	5	2	1	1	0	0	4	0	0	1	1	1	1	1	1	1	1	1	1	1	1	1	1	0	1	1	0	0	0	0	0	0	0	0
1	4	2	3	2	1	0	2	1	1	1	1	1	1	1	1	1	1	1	1	1	1	1	1	1	1	1	0	0	0	0	0	0	0	0
2	4	2	2	1	0	0	1	0	0	1	1	1	1	1	1	1	1	1	1	1	1	1	1	0	1	0	1	0	0	0	0	0	0	0
1	5	2	2	1	0	0	1	0	1	0	1	1	1	1	1	1	1	1	1	1	1	1	1	1	1	0	1	0	0	0	0	1	0	0
2	3	2	2	1	0	0	4	0	1	1	1	1	1	1	1	1	1	1	1	1	1	1	1	0	1	0	1	0	0	0	0	1	0	0
2	5	2	1	1	0	0	4	0	0	1	0	1	1	1	1	1	1	1	1	1	1	1	1	0	1	0	1	0	0	0	0	0	0	0
2	5	2	1	1	1	0	1	1	1	1	0	1	1	1	1	1	1	1	1	1	0	0	1	1	1	0	1	0	0	0	0	0	0	0
2	5	2	1	1	0	0	4	0	1	1	1	1	1	1	1	1	1	1	1	1	0	0	1	0	1	0	1	0	0	0	0	1	0	0
2	4	2	2	1	0	0	1	1	1	1	1	1	1	1	1	1	1	1	1	1	1	1	1	0	1	0	0	0	1	0	0	1	1	0
2	2	2	4	2	0	0	4	0	0	0	1	0	1	1	0	0	1	1	1	1	1	0	1	0	1	1	0	0	0	0	0	0	0	0
1	5	2	1	1	0	0	1	0	0	1	1	1	1	1	1	1	1	1	1	1	1	1	1	0	1	0	1	0	0	0	0	0	0	0
2	4	2	2	1	0	0	4	0	0	1	1	1	1	1	1	1	1	1	1	1	0	1	1	1	1	1	0	0	0	0	0	0	0	0
2	2	2	1	1	0	0	1	1	1	1	1	1	1	1	1	1	1	1	1	1	0	0	1	0	1	0	1	0	0	0	0	1	0	0
2	4	2	3	1	1	0	2	0	1	1	0	0	1	0	0	0	1	1	1	1	1	0	0	1	1	1	0	0	0	0	0	0	0	0
2	3	1	4	2	0	1	1	0	0	0	1	1	1	1	1	1	0	1	1	1	1	1	1	1	1	1	0	0	0	0	0	0	0	0
2	3	2	3	1	1	0	2	1	0	1	0	0	1	0	1	1	1	1	1	1	0	0	1	1	1	1	0	0	0	0	0	0	0	0
2	5	2	1	1	0	0	1	1	0	1	1	1	1	1	1	1	1	1	1	1	0	0	1	0	1	0	1	0	0	0	0	1	0	1
2	5	2	1	1	0	0	4	1	0	0	1	1	1	1	1	1	1	1	1	1	1	1	1	0	1	0	1	0	0	0	0	1	0	0
2	5	2	1	1	0	0	1	1	1	1	0	1	1	1	1	1	1	1	1	1	0	0	1	0	1	0	1	0	0	0	0	0	0	0
1	5	2	2	1	0	0	1	0	0	0	1	1	1	1	1	1	1	1	1	1	1	1	1	0	1	0	1	0	0	0	0	0	0	0
1	4	2	2	1	1	0	4	1	1	1	1	1	0	0	1	1	1	1	1	1	1	1	1	1	1	0	1	0	0	0	0	1	0	0
2	4	2	3	2	1	1	4	1	0	1	1	1	1	1	1	1	1	0	1	1	1	1	1	1	1	1	0	0	0	0	0	0	0	0
2	4	2	4	2	0	0	4	1	1	1	1	0	0	1	1	1	1	1	1	1	1	1	1	1	1	0	1	0	0	0	0	0	0	0
2	3	2	3	1	0	0	4	1	1	1	1	1	1	1	1	1	1	1	1	1	1	1	1	1	1	0	1	0	0	0	0	0	0	0
2	5	2	1	1	0	0	1	0	0	1	1	1	1	1	1	1	1	1	1	1	1	1	1	0	1	0	1	0	0	0	0	0	0	0
2	4	2	3	2	1	0	1	0	0	0	1	1	1	1	1	1	1	1	1	1	1	1	1	1	1	0	0	0	0	0	0	1	0	0
2	4	2	3	1	1	0	1	0	0	1	1	1	1	1	1	1	1	1	1	1	1	1	1	1	1	0	1	0	0	0	0	1	0	0
2	5	2	1	1	0	0	1	0	0	0	1	1	1	1	1	1	1	1	1	1	1	1	1	0	1	0	1	0	0	0	0	0	0	0
2	4	4	2	1	1	0	1	1	1	1	1	1	0	0	1	1	1	1	1	1	0	0	1	0	0	1	0	0	0	0	0	0	0	0
2	3	1	4	2	1	0	1	0	0	1	1	1	1	1	1	1	1	1	1	1	0	0	1	1	0	1	0	0	0	0	0	0	0	0
2	5	2	2	1	0	0	1	0	0	1	1	1	0	1	1	1	1	1	1	1	1	1	1	0	1	0	1	0	0	0	0	0	0	0
2	5	2	1	1	0	0	4	1	1	1	1	1	1	1	1	1	1	1	1	1	0	0	1	0	1	0	1	0	0	0	0	0	0	0
2	5	2	1	1	0	0	1	0	1	1	1	1	0	1	1	1	1	1	1	1	0	0	1	0	1	1	0	0	0	0	0	0	0	0
1	5	2	1	1	0	0	1	0	0	1	1	1	1	1	1	1	1	1	1	1	0	0	1	0	1	0	1	0	0	0	0	1	0	0
2	5	2	1	1	0	0	4	0	1	1	1	1	1	1	1	1	1	1	1	1	1	1	1	0	1	0	1	0	0	0	0	0	0	0
1	5	2	2	1	0	0	1	0	1	1	0	1	1	0	1	1	1	0	1	1	1	1	1	0	1	0	0	0	0	0	0	1	0	0
1	4	2	3	1	0	0	4	0	0	1	1	1	1	1	1	1	1	1	1	1	1	1	1	1	1	0	1	0	0	0	0	0	0	0
2	5	2	1	1	0	0	4	0	0	1	1	1	1	1	1	1	1	1	1	1	0	0	1	0	1	0	1	0	0	0	0	1	0	0
2	4	2	2	1	1	0	4	1	0	1	1	1	1	1	1	1	1	1	1	1	0	0	1	1	1	1	0	0	0	0	0	0	0	0
2	4	2	3	1	0	0	1	0	0	1	1	1	1	1	1	1	1	1	1	1	0	0	1	0	1	0	1	0	0	0	0	0	0	0
2	4	2	3	1	0	0	1	0	0	1	1	1	1	1	1	1	1	1	1	1	1	1	1	1	1	0	1	0	0	0	0	0	0	0
2	5	2	3	1	0	0	1	0	1	1	1	1	1	1	1	1	1	1	1	1	1	1	1	0	1	1	0	0	0	0	0	0	0	0
2	5	2	1	1	0	0	1	0	0	1	1	1	1	1	1	1	1	1	1	1	1	1	1	0	1	0	1	0	0	0	0	0	0	0
2	5	2	2	1	0	0	1	0	0	1	1	1	1	1	1	1	1	1	1	1	1	1	1	1	1	0	1	0	0	0	0	0	0	0
2	4	2	2	1	0	0	4	1	1	1	1	1	0	0	1	1	1	1	1	1	1	0	1	0	1	0	1	0	0	0	0	0	0	0
1	5	2	4	2	1	0	1	1	1	1	1	1	1	0	1	1	0	1	1	1	0	0	1	1	0	1	0	0	0	0	0	0	0	0
2	3	2	2	1	0	0	1	0	0	1	1	1	1	1	1	1	1	1	1	1	1	1	1	1	1	0	1	0	0	0	0	0	0	0
2	5	2	3	2	1	0	1	1	0	1	1	1	1	1	1	1	1	1	1	1	1	1	1	1	1	0	1	0	0	0	0	1	0	0
2	3	1	4	1	0	0	1	1	1	1	1	1	0	0	1	1	0	1	1	1	1	1	1	1	1	0	1	0	0	0	0	0	0	0
2	5	2	1	1	0	0	1	0	0	1	0	0	1	1	1	1	1	1	1	1	1	1	1	0	1	0	1	0	0	0	0	0	0	0
2	4	2	1	1	0	0	1	0	0	1	1	1	0	1	1	0	1	1	1	1	0	0	1	0	1	0	1	0	0	0	0	0	0	0
2	5	2	1	1	0	0	1	1	0	0	1	1	1	1	1	1	1	1	1	1	1	1	1	0	1	0	1	0	0	0	0	0	0	0
2	5	2	1	1	0	0	1	0	0	1	0	1	0	1	1	1	1	1	1	1	1	1	1	0	1	0	1	0	0	0	0	0	0	0
2	5	2	2	1	0	0	1	0	0	1	1	1	1	1	1	1	1	1	1	1	1	1	1	0	1	0	1	0	0	0	0	0	0	0
2	5	2	2	1	0	0	1	0	0	0	0	0	0	1	1	1	1	1	1	1	1	1	1	1	1	1	0	0	0	0	0	0	0	0
1	5	2	2	2	1	0	1	1	0	1	1	1	1	1	1	1	1	1	1	1	1	1	1	0	1	0	1	0	0	0	0	0	0	0
1	5	2	1	1	0	0	1	0	0	0	1	1	1	1	1	1	1	1	1	1	1	1	1	0	1	0	1	0	0	0	0	0	0	0
1	4	2	3	1	0	0	4	0	0	1	1	1	1	1	1	1	1	1	0	1	1	1	1	1	1	0	1	0	0	0	0	0	0	0
1	4	1	3	1	1	1	1	1	0	0	0	0	1	1	1	0	1	1	0	1	0	1	0	0	1	1	0	0	0	0	0	0	0	0
2	4	2	3	2	1	1	3	0	0	1	1	1	1	1	1	1	1	1	1	1	0	0	1	1	1	1	0	0	0	0	0	0	0	0
2	4	2	1	1	0	0	1	0	0	1	1	1	1	0	0	0	1	1	1	1	1	1	1	0	1	0	1	0	0	0	0	0	0	0
2	5	2	1	1	0	0	4	0	0	0	0	1	1	1	1	1	1	1	1	1	1	1	1	0	1	0	1	0	0	0	0	0	0	0
2	4	2	2	1	0	0	1	0	0	1	1	1	0	1	1	1	1	1	1	1	1	1	1	0	1	0	1	0	0	0	0	0	0	0
1	4	2	1	1	0	0	4	0	1	0	1	1	1	1	1	1	1	1	1	1	1	1	1	0	1	0	1	0	0	0	0	0	0	0
1	5	2	3	1	0	0	1	1	1	1	1	1	1	1	1	1	1	1	1	1	0	0	0	0	0	0	1	0	0	0	0	0	0	0
1	4	2	2	1	1	1	3	0	0	1	1	1	0	0	1	1	1	1	1	1	1	1	1	1	1	1	0	0	0	0	0	0	0	0
2	4	2	3	1	1	0	4	1	1	1	1	1	0	1	1	1	1	1	1	1	0	0	1	1	1	0	0	0	0	0	0	1	1	0
2	5	2	1	1	0	0	1	0	0	1	1	1	1	1	1	1	1	1	1	1	1	1	1	0	1	0	1	0	0	0	0	1	0	0
2	4	2	1	1	0	0	1	1	1	1	1	1	1	1	1	1	1	1	1	1	1	1	1	0	1	0	1	0	0	0	0	0	0	0
2	4	2	2	1	0	0	1	1	1	1	1	1	1	1	1	1	0	0	0	0	0	0	1	0	1	0	1	0	0	0	0	0	0	0
2	4	2	3	2	1	0	1	0	1	1	1	1	1	1	1	1	1	1	1	1	1	1	1	0	0	0	1	0	0	0	0	0	0	0
2	5	4	2	1	0	0	4	0	0	0	0	0	0	0	0	1	0	1	1	1	1	1	1	0	1	0	1	0	0	0	0	1	0	0
1	5	2	4	3	0	0	1	0	1	1	1	1	1	1	1	1	0	1	1	1	1	1	1	1	1	0	1	0	0	0	0	0	0	0
2	5	2	1	2	0	0	1	1	0	0	1	1	1	1	1	1	0	0	1	1	0	1	1	0	1	0	1	0	0	0	0	0	0	0
1	5	2	4	2	0	0	1	0	0	1	1	1	1	1	1	1	1	1	1	1	1	1	1	1	1	1	0	0	0	0	0	0	0	0
2	5	2	1	1	0	0	4	0	0	0	1	1	1	1	1	1	1	1	1	1	1	1	1	0	1	0	1	0	0	0	0	0	0	0
1	5	2	3	1	1	0	3	0	0	0	1	1	1	0	0	1	1	1	1	1	1	1	1	1	1	1	0	0	0	0	0	0	0	0
2	4	2	2	1	0	0	1	1	0	0	1	1	1	1	1	1	1	1	1	1	0	0	1	0	1	1	0	0	0	0	0	0	0	0
2	5	2	2	1	1	1	3	0	0	1	1	1	1	1	1	1	1	1	1	1	1	1	1	0	1	0	1	0	0	0	0	0	0	0
1	2	2	4	2	0	0	1	0	0	1	1	1	1	1	1	1	1	1	1	1	1	1	1	1	1	0	1	0	0	0	0	0	0	0
1	5	2	2	1	0	0	4	1	0	1	1	1	1	1	1	1	1	1	1	1	1	1	1	0	1	0	1	0	0	0	0	0	0	0
2	5	2	1	1	0	0	4	0	0	1	1	1	1	1	1	0	1	1	1	1	1	1	0	0	0	0	1	0	0	0	0	0	0	0
2	5	2	3	2	0	0	4	0	0	1	0	0	1	1	1	1	1	1	1	1	1	1	1	0	1	0	1	0	0	0	0	0	0	0
1	5	2	4	2	0	0	4	0	0	0	0	0	0	0	1	1	1	1	1	1	1	1	1	0	1	0	1	0	0	0	0	0	0	0
1	5	2	3	2	1	0	1	0	0	1	1	1	1	1	1	1	1	1	1	1	1	1	1	1	1	1	0	0	0	0	0	0	0	0
1	5	2	3	2	0	0	1	0	0	1	1	1	1	1	1	1	1	1	1	1	1	1	1	1	1	0	1	0	0	0	0	1	0	0
2	5	2	1	1	0	0	4	0	0	1	1	1	1	1	1	1	1	1	1	1	1	1	1	0	1	0	1	0	0	0	0	0	0	0
2	5	2	2	1	0	0	1	0	1	1	1	1	0	0	1	1	1	1	1	1	1	1	1	0	1	0	1	0	0	0	0	0	0	0
2	5	2	4	2	0	0	4	0	0	1	1	1	1	1	1	1	1	1	1	1	1	1	1	1	1	0	1	0	0	0	0	0	0	0
2	5	2	2	1	1	0	1	0	0	0	0	0	1	1	1	1	0	1	1	1	1	1	1	1	1	0	1	0	0	0	0	0	0	0
2	4	2	2	1	0	0	1	1	0	1	1	1	0	1	1	1	1	1	1	1	0	0	1	0	1	0	1	0	0	0	0	0	0	0
2	4	2	2	1	1	0	1	0	0	0	0	1	0	0	1	1	1	1	1	1	0	1	1	0	1	0	1	0	0	0	0	0	0	0
1	5	2	2	2	0	0	1	0	0	1	1	1	1	1	1	1	1	1	1	1	1	1	1	0	1	1	0	0	0	0	0	0	0	0
2	5	2	4	1	0	0	4	0	1	1	1	1	0	1	1	0	1	1	1	1	0	0	1	1	1	0	1	0	0	0	0	0	0	0
2	5	2	4	1	0	0	4	0	1	1	1	1	1	1	1	1	1	1	1	1	0	0	1	0	1	0	1	0	0	0	0	0	0	0
2	5	2	2	2	0	0	4	0	1	1	1	1	0	0	0	1	1	1	1	1	0	0	1	0	1	0	1	0	0	0	0	0	0	0
2	4	2	2	1	1	0	1	0	0	1	1	1	1	1	1	1	1	1	1	1	1	1	1	1	1	1	0	0	0	0	0	0	0	0
1	4	2	1	1	0	0	4	1	0	0	1	1	0	0	1	1	1	1	1	1	0	0	1	0	1	0	1	0	0	0	0	0	0	0
2	5	2	2	2	0	0	4	1	0	1	0	1	0	0	1	1	1	1	1	1	1	1	1	0	1	0	1	0	0	0	0	0	0	0
2	3	2	4	2	1	0	1	0	0	1	1	1	1	1	1	1	0	1	0	1	1	0	1	1	1	1	0	0	0	0	0	0	0	0
1	5	2	2	2	0	0	1	0	0	0	1	1	1	1	1	1	1	1	1	1	1	1	1	1	1	1	0	0	0	0	0	0	0	0
2	5	2	2	1	0	0	4	0	0	1	1	1	1	1	1	1	1	1	1	1	1	1	1	0	1	0	1	0	0	0	0	0	0	0
2	5	2	2	1	0	0	1	1	1	1	1	1	1	1	1	1	1	1	1	1	1	1	1	1	1	1	0	0	0	0	0	0	0	0
2	5	4	3	1	0	0	4	0	1	0	1	1	1	1	1	1	1	1	1	1	1	1	1	1	1	0	1	0	0	0	0	1	0	0
1	5	2	1	1	0	1	4	0	0	1	1	1	0	0	1	1	1	1	1	1	0	1	1	0	1	0	1	0	0	0	0	0	0	0
2	5	2	2	1	0	0	4	1	1	1	1	1	0	1	1	1	1	1	1	1	0	0	1	0	1	0	1	0	0	0	0	0	0	0
2	5	2	4	1	1	0	1	0	1	1	1	1	1	1	1	1	1	1	1	1	1	1	1	1	1	0	1	0	0	0	0	0	0	0
2	5	2	3	1	0	0	4	0	0	1	1	1	1	1	1	1	1	1	1	1	1	1	1	1	1	1	0	0	0	0	0	0	0	0
2	5	2	2	1	1	1	2	1	1	1	1	1	1	1	1	1	0	0	0	1	1	1	1	1	1	0	1	0	0	0	0	1	0	0
1	4	2	2	1	0	0	2	0	0	0	1	1	1	1	1	1	1	1	1	1	0	1	1	0	1	0	1	0	0	0	0	0	0	0
2	5	2	3	1	0	0	1	1	0	1	1	1	0	0	1	1	0	1	1	1	1	1	1	0	1	0	1	0	0	0	0	0	0	0
2	5	2	3	1	0	1	4	0	0	1	1	1	1	1	1	1	1	0	1	1	1	1	1	0	1	0	1	0	0	0	0	0	0	0
2	5	2	3	1	1	1	2	1	0	1	1	1	0	0	0	1	0	1	0	1	1	1	1	0	1	1	0	0	0	0	0	0	0	0
2	4	2	2	1	0	0	1	0	1	1	1	1	0	0	1	1	1	1	1	1	0	0	0	0	1	0	1	0	0	0	0	0	0	0
2	4	2	4	2	0	0	1	0	0	1	1	1	1	1	1	1	1	1	1	1	0	0	1	1	1	0	1	0	0	0	0	0	0	0
2	5	2	2	1	0	0	1	0	0	1	1	1	1	1	1	0	1	1	1	1	1	1	1	0	1	0	1	0	0	0	0	1	0	0
1	5	2	2	1	1	0	4	0	0	0	1	1	1	1	1	1	1	1	1	1	0	0	1	1	1	1	0	0	0	0	0	0	0	0
2	4	2	3	1	0	0	4	0	0	1	1	1	1	1	1	1	1	1	1	1	1	1	1	0	1	0	1	0	0	0	0	0	0	0
2	5	2	3	1	0	0	1	0	1	1	0	0	0	1	1	1	1	1	1	1	0	1	1	1	1	0	1	0	0	0	0	0	0	0
2	5	2	2	1	0	1	1	0	0	1	0	1	1	1	1	1	1	1	1	1	0	0	1	0	1	1	0	0	0	0	0	0	0	0
2	5	2	2	1	1	1	3	0	0	1	1	1	1	1	1	1	1	1	1	1	0	0	1	1	1	1	0	0	0	0	0	0	0	0
2	5	2	2	1	0	0	4	1	1	1	1	1	0	1	1	1	1	1	1	1	0	0	1	1	1	0	1	0	0	0	0	0	0	0
2	5	2	2	1	0	0	4	0	0	1	1	1	1	1	1	1	1	1	1	1	0	0	1	0	1	0	1	0	0	0	0	1	0	0
2	5	2	1	1	0	0	4	1	0	0	0	1	1	1	1	1	1	1	1	1	0	0	1	0	1	0	1	0	0	0	0	1	0	0
2	4	2	1	1	0	0	1	0	0	0	1	1	1	1	1	1	1	1	1	1	0	0	1	0	1	0	1	0	0	0	0	0	0	0
2	5	2	1	1	0	0	1	0	0	1	1	1	1	1	1	1	1	1	1	1	0	0	1	0	1	0	0	0	0	0	0	1	0	0
2	4	2	2	1	0	0	4	0	0	1	0	1	1	1	1	1	1	1	1	1	0	0	1	0	1	0	1	0	0	0	0	0	0	0
2	4	2	2	1	1	0	1	0	1	1	1	1	1	1	1	1	1	1	1	1	0	0	1	0	1	0	1	0	0	0	0	0	0	0
2	5	2	2	1	0	0	1	0	0	1	1	1	1	1	1	1	1	1	1	1	0	0	1	0	1	0	1	0	0	0	0	0	0	0
2	4	2	2	2	0	0	1	0	0	1	0	0	1	1	1	1	0	1	1	1	0	0	1	0	1	0	1	0	0	0	0	0	0	0
2	4	1	3	2	0	0	2	1	0	1	1	1	0	0	1	0	0	0	1	0	0	1	0	0	0	1	0	0	0	0	0	0	0	0
2	5	2	2	1	0	0	1	1	0	1	1	1	1	1	1	1	1	1	1	1	0	1	1	0	1	1	0	0	0	0	0	0	0	0
2	4	2	2	1	0	0	4	1	0	1	1	1	1	1	1	1	1	1	1	1	0	1	1	1	1	0	0	0	0	0	1	1	0	0
2	4	2	2	1	0	0	4	0	0	1	1	1	1	1	1	1	1	1	1	1	1	1	1	1	1	1	0	0	0	0	0	1	0	0
2	4	2	2	1	0	0	4	0	0	0	0	1	1	1	1	1	1	1	1	1	1	1	1	0	1	0	1	0	0	0	0	0	0	0
1	5	2	2	1	0	0	1	0	1	0	1	1	1	1	1	1	1	1	1	1	1	1	1	1	1	1	0	0	0	0	0	0	0	0
1	4	2	2	1	1	0	2	1	1	1	1	1	1	1	1	1	1	1	1	1	0	0	1	0	1	1	0	0	0	0	0	0	0	0
2	5	2	3	2	0	0	4	0	0	0	0	0	0	0	1	1	0	1	1	0	0	1	1	1	1	0	1	0	0	0	0	0	0	0
1	5	2	2	2	0	0	2	1	1	0	0	0	0	0	1	1	1	1	1	1	0	1	1	0	1	0	1	0	0	0	0	0	0	0
2	5	2	3	1	1	0	1	0	0	1	1	1	1	1	1	1	1	1	1	1	1	1	1	1	1	1	0	0	0	0	0	0	0	0
2	5	2	3	1	0	0	1	0	0	0	0	1	0	0	1	1	1	1	1	1	1	1	1	0	0	1	0	0	0	0	0	0	0	0
2	4	2	3	1	0	0	4	0	0	1	1	1	1	1	1	1	1	1	1	1	0	0	1	0	1	0	1	0	0	0	0	0	0	0
2	4	2	3	2	1	0	4	1	0	1	1	1	1	1	1	1	1	1	1	1	0	0	0	1	1	1	0	0	0	0	0	0	0	0
2	5	2	3	1	0	0	4	0	1	1	1	1	1	1	1	1	1	1	1	1	0	0	1	0	1	0	1	0	0	0	0	0	0	0
2	5	1	4	2	0	0	4	1	1	0	1	1	1	0	1	1	1	0	1	1	0	0	1	1	1	0	1	0	0	0	0	0	0	0
1	5	2	2	2	0	0	1	0	0	1	1	1	1	1	1	1	1	1	1	1	1	1	1	0	0	0	1	0	0	0	0	0	0	0
1	5	2	2	1	0	0	4	0	0	1	1	1	1	1	1	1	1	1	1	1	1	0	1	0	1	0	1	0	0	0	0	0	0	0
2	4	2	3	2	0	0	4	0	0	1	1	1	1	1	1	1	1	1	1	1	1	1	1	1	1	0	1	0	0	0	0	0	0	0
1	5	2	2	1	0	0	4	1	0	1	1	1	1	1	1	1	0	1	1	1	0	0	1	0	1	0	1	0	0	0	0	1	0	0
2	3	2	4	1	0	0	1	0	0	0	0	1	1	1	1	1	0	1	1	1	0	0	1	1	1	0	1	0	0	0	0	0	0	0
2	5	2	2	1	1	0	1	0	0	0	1	1	0	0	1	1	1	1	1	1	0	1	1	0	0	0	1	0	0	0	0	1	0	0
2	5	2	3	1	0	0	1	1	0	1	1	1	1	1	1	1	1	1	1	1	1	1	1	1	0	0	1	0	0	0	0	0	0	0
1	5	4	2	1	0	0	1	0	0	0	1	1	1	1	1	1	1	1	1	1	1	1	1	1	1	0	1	0	0	0	0	0	0	0
2	5	2	1	1	0	0	1	0	0	1	0	0	0	1	1	1	1	1	1	1	1	1	1	0	1	1	0	0	0	0	0	0	0	0
1	5	2	2	1	0	0	4	1	1	0	1	1	0	0	0	1	1	1	1	1	1	1	1	1	1	0	1	0	0	0	0	0	0	0
2	5	2	3	1	1	0	4	0	0	1	1	1	1	1	1	1	1	1	1	1	1	1	1	0	1	1	0	0	0	0	0	0	0	0
2	5	2	3	1	0	0	2	1	0	1	1	1	1	1	1	1	1	1	1	1	0	0	1	0	0	0	1	0	0	0	0	1	0	0
1	4	2	3	2	0	0	1	0	0	0	0	0	0	0	1	1	1	1	0	1	0	1	1	1	1	0	1	0	0	0	0	0	0	0
2	5	2	3	1	0	0	4	0	0	1	1	1	1	1	1	1	1	1	1	1	1	1	1	0	1	0	1	0	0	0	0	1	0	0
2	5	2	3	1	0	0	4	0	0	0	1	1	0	1	1	1	1	1	1	1	1	1	1	0	1	1	0	0	0	0	0	0	0	0
2	5	2	1	1	0	0	1	0	0	1	1	1	1	1	1	1	1	1	1	1	0	0	1	0	1	0	1	0	0	0	0	0	0	0
2	5	2	3	2	0	0	1	0	0	0	1	1	0	0	1	1	1	0	1	1	0	0	1	1	1	1	0	0	0	0	0	0	0	0
1	5	2	4	1	0	0	4	0	0	1	1	1	1	0	1	1	1	0	0	0	0	0	1	0	0	0	1	0	0	0	0	1	0	0
2	4	2	3	1	0	0	1	1	1	1	1	1	1	1	1	1	0	1	0	0	0	0	1	0	0	1	0	0	0	0	0	0	0	0
2	5	2	2	1	1	0	4	0	0	1	1	1	1	1	1	1	1	1	1	1	1	0	1	0	1	1	0	0	0	0	0	0	0	0
2	5	2	3	2	0	0	4	0	0	0	1	1	1	1	1	1	0	1	1	1	0	0	1	0	1	1	0	0	0	0	0	0	0	0
1	5	2	2	1	0	0	1	0	0	0	1	1	0	1	1	1	1	1	1	1	0	0	1	0	1	0	1	0	0	0	0	0	0	0
2	5	2	2	1	1	0	1	1	0	0	0	0	0	0	0	1	0	0	0	0	1	1	1	0	1	1	0	0	0	0	0	0	0	0
2	5	2	2	1	1	1	1	0	0	1	0	0	1	1	1	0	1	1	0	1	1	0	1	1	0	1	0	0	0	0	0	0	0	0
1	5	2	1	1	0	0	2	0	0	1	1	1	1	1	1	1	1	1	1	1	0	0	1	0	0	0	1	0	0	0	0	1	1	0
1	5	2	3	2	0	0	4	0	0	1	1	1	0	0	1	1	1	1	1	1	0	0	1	0	1	0	1	0	0	0	0	0	0	0
2	5	2	3	1	0	0	4	0	0	1	0	1	1	1	1	1	1	1	1	1	0	0	1	0	0	0	1	0	0	0	0	0	0	0
2	5	2	1	1	0	0	1	0	0	1	0	0	1	1	1	1	1	1	1	1	0	0	1	0	1	1	0	0	0	0	0	0	0	0
1	5	2	1	2	0	1	1	0	0	1	0	1	1	1	1	1	1	1	1	1	0	1	1	0	1	0	1	0	0	0	0	1	0	0
1	5	2	4	2	0	0	4	0	0	1	1	1	1	1	1	1	0	0	0	0	0	0	1	1	1	0	1	0	0	0	0	0	0	0
2	5	2	2	1	0	0	4	0	0	1	1	1	1	1	1	1	1	1	1	1	0	0	1	0	1	0	1	0	0	0	0	0	0	0
1	5	2	3	2	1	1	4	1	0	0	1	1	0	0	0	1	1	1	1	1	0	1	1	0	1	0	1	0	0	0	0	0	0	0
1	3	1	4	3	0	0	1	0	0	0	1	0	0	1	0	1	0	1	0	0	1	1	1	1	1	0	1	0	0	0	0	0	0	0
2	4	2	3	1	1	0	1	1	0	1	1	1	0	0	1	1	1	0	1	1	0	0	1	1	1	0	1	0	0	0	0	0	0	0
1	5	2	2	1	0	0	1	0	0	0	0	0	1	1	1	0	0	0	0	0	0	1	0	0	1	0	1	0	0	0	0	0	1	0
2	5	2	3	2	0	0	4	0	0	0	1	1	1	1	1	1	1	1	1	1	1	1	0	1	1	0	1	0	0	0	0	0	0	0
2	5	2	1	1	1	0	4	0	0	1	1	1	1	1	1	1	1	1	1	1	0	0	1	0	1	0	1	0	0	0	0	0	0	0
2	4	2	3	1	0	0	1	0	0	1	1	1	0	0	1	1	1	1	1	1	1	1	1	1	1	0	1	0	0	0	0	0	0	0
2	5	2	4	1	1	0	1	1	1	1	0	0	0	0	1	1	0	0	0	0	0	0	1	1	1	0	1	0	0	0	0	0	0	0
2	4	2	2	1	0	0	4	0	0	0	1	1	1	1	1	0	1	0	1	0	0	1	0	0	0	1	0	0	0	0	0	0	0	0
1	4	2	3	1	0	0	4	0	0	1	1	0	0	0	0	1	1	1	1	1	1	1	1	0	0	1	0	0	0	0	0	0	0	0
2	4	2	3	1	1	1	3	0	0	1	1	1	0	0	1	1	1	1	1	1	0	0	1	1	1	0	1	0	0	0	0	0	0	0
2	5	2	3	1	0	0	1	0	0	1	0	0	0	1	1	1	1	1	1	1	1	1	1	1	1	0	1	0	0	0	0	0	0	0
1	5	2	3	2	0	0	1	0	0	0	1	1	1	1	1	1	1	1	1	1	1	1	1	1	1	0	1	0	0	0	0	0	0	0
1	5	2	4	2	0	0	4	0	0	1	1	1	0	0	1	1	0	1	1	1	0	0	1	0	1	0	1	0	0	0	0	0	0	0
1	5	2	3	2	0	1	1	0	0	1	0	0	1	1	1	1	1	1	1	1	0	0	1	0	1	0	1	0	0	0	0	0	0	0
2	5	2	3	1	0	0	4	1	1	1	1	1	0	0	1	1	1	1	1	1	0	0	1	0	1	0	1	0	0	0	0	1	0	0
2	4	2	2	1	0	0	1	0	0	0	0	1	1	1	1	1	1	0	1	1	1	1	1	0	0	0	0	0	0	0	0	1	0	0
2	5	2	3	1	1	1	4	0	0	1	1	1	1	1	1	1	1	1	1	1	0	0	1	1	0	0	1	0	0	0	0	0	0	0
1	5	2	3	2	0	0	1	0	0	1	1	1	1	1	1	1	1	1	1	1	1	1	1	0	0	0	1	0	0	0	0	0	0	0
2	4	2	3	1	0	0	4	0	0	1	0	1	0	0	0	1	0	1	1	1	0	0	1	0	1	1	0	0	0	0	0	0	0	0
2	5	2	3	1	0	0	1	0	0	0	1	1	0	1	1	1	1	1	1	1	1	1	1	1	1	0	1	0	0	0	0	0	0	0
1	5	2	2	1	0	0	4	0	0	0	0	0	1	1	1	1	1	1	1	1	0	0	1	0	1	1	0	0	0	0	0	0	0	0
2	5	2	4	1	0	0	1	0	0	0	1	1	1	1	1	1	1	1	1	1	1	1	1	1	1	0	1	0	0	0	0	0	0	0
2	5	2	1	1	0	0	4	0	0	0	1	1	1	1	1	1	1	1	1	1	0	0	1	0	1	0	1	0	0	0	0	0	0	0
1	5	2	2	1	0	0	1	0	0	0	0	0	0	1	1	1	1	1	1	1	1	1	1	0	1	0	1	0	0	0	0	0	0	0
2	5	2	1	1	0	0	1	0	0	0	0	0	0	1	1	1	1	1	1	1	1	1	1	0	1	0	1	0	0	0	0	0	0	0
2	4	2	2	1	0	0	1	1	0	0	0	1	0	0	0	0	1	1	1	0	1	1	0	0	1	0	1	0	0	0	0	0	0	0
2	5	2	3	2	0	1	4	1	1	1	0	0	1	1	1	1	0	1	1	1	0	0	0	1	1	0	1	0	0	0	0	0	0	0
2	5	2	2	1	0	0	4	0	0	1	1	1	1	1	1	1	1	1	1	1	0	0	1	0	1	0	1	0	0	0	0	0	0	0
2	5	2	3	1	0	1	4	1	1	1	0	1	0	0	1	1	1	1	0	0	0	0	1	0	1	0	1	0	0	0	0	0	0	0
2	5	2	2	1	1	0	4	0	0	1	1	1	1	1	1	1	1	1	1	1	0	0	1	1	1	0	1	0	0	0	0	0	0	0
1	5	2	1	1	1	0	4	0	1	1	0	0	1	1	1	1	1	1	1	1	0	0	1	0	1	1	0	0	0	0	0	0	0	0
1	5	2	2	1	0	0	4	0	0	1	1	1	1	1	1	1	0	1	1	1	0	0	1	0	1	0	1	0	0	0	0	0	0	0
2	4	2	3	2	0	1	4	0	0	1	0	0	0	0	1	1	1	1	1	1	0	0	0	0	1	0	1	0	0	0	0	0	0	0
2	5	2	1	1	1	0	4	0	0	1	1	1	0	1	1	1	1	1	1	1	1	1	1	0	1	0	1	0	0	0	0	0	0	0
2	3	2	3	2	1	1	3	0	0	0	0	0	1	0	0	0	0	1	1	1	1	0	0	1	1	1	0	0	0	0	0	0	0	0
2	4	2	2	1	1	0	4	0	0	0	1	0	0	0	1	1	0	1	1	1	1	1	1	1	1	1	0	0	0	0	0	0	0	0
2	4	2	2	1	0	0	1	1	0	0	0	0	0	0	0	1	0	0	0	0	0	0	0	0	0	1	0	0	0	0	0	0	0	0
2	4	2	3	1	1	0	1	0	0	1	1	1	1	1	1	1	1	1	1	1	0	1	1	1	0	0	1	0	0	0	0	0	0	0
2	4	2	3	1	0	0	4	0	1	0	0	0	0	1	1	1	1	1	0	1	1	0	1	1	1	0	1	0	0	0	0	0	1	0
2	4	1	3	2	0	0	1	0	1	1	0	0	0	1	1	1	1	0	0	1	0	0	1	1	1	0	1	0	0	0	0	0	0	0
1	5	2	4	2	1	0	1	0	0	1	1	1	0	1	1	1	0	1	1	1	0	0	1	1	1	0	1	0	0	0	0	0	0	0
2	5	2	3	1	0	0	4	0	0	0	1	1	1	1	0	0	1	1	1	1	0	1	1	1	1	1	0	0	0	0	0	0	0	0
2	4	2	3	1	0	0	4	0	0	1	0	0	0	0	0	1	1	1	1	1	1	0	1	1	1	0	1	0	0	0	0	0	0	0
2	3	2	1	1	0	0	1	0	0	1	0	0	0	0	1	1	1	1	1	1	1	1	1	0	1	0	1	0	0	0	0	0	0	0
2	5	2	4	2	0	0	4	1	0	0	1	1	1	1	1	1	0	0	0	0	0	0	1	0	1	0	1	0	0	0	0	0	0	0
2	4	1	2	1	0	0	4	1	1	1	0	1	1	1	0	1	1	0	0	0	0	0	0	0	0	0	0	0	1	0	0	0	1	0
1	4	2	3	1	0	0	1	0	0	1	1	1	0	0	0	1	1	1	0	1	0	1	1	1	1	1	0	0	0	0	0	0	0	0
1	5	2	3	1	0	0	2	1	1	1	1	1	0	0	0	1	1	1	0	0	0	0	0	0	0	1	0	0	0	0	0	0	0	0
2	5	2	1	1	0	0	1	0	0	1	0	0	0	0	0	1	1	1	1	1	1	1	1	0	1	0	1	0	0	0	0	0	0	0
2	4	2	2	1	0	0	1	0	0	0	0	0	1	1	1	1	1	1	1	1	0	0	1	0	1	0	1	0	0	0	0	0	0	0
2	5	2	1	1	0	0	4	0	1	1	0	1	1	1	1	1	1	0	0	0	0	0	1	0	1	1	0	0	0	0	0	0	0	0
2	5	2	2	1	1	0	4	0	0	0	1	1	1	1	1	1	1	1	1	1	0	0	1	1	1	1	0	0	0	0	0	0	0	0
2	5	2	2	1	0	0	1	0	1	1	1	1	1	0	1	1	1	0	0	1	1	1	1	1	1	0	1	0	0	0	0	0	0	0
2	5	2	1	1	0	0	1	1	0	0	1	0	0	1	0	1	1	0	0	0	1	0	0	0	0	0	1	0	0	0	0	0	0	0
1	5	2	4	3	0	0	1	1	0	0	0	1	0	0	1	1	1	0	0	1	1	1	1	1	0	1	0	0	0	0	0	0	0	0
1	4	2	3	1	0	0	1	0	0	0	1	1	1	1	0	0	0	0	0	0	1	1	0	0	0	0	0	0	0	0	0	1	0	0
2	5	2	2	1	0	0	4	0	0	1	1	1	0	0	1	1	1	1	1	1	0	0	1	0	1	0	1	0	0	0	0	0	0	0
2	5	2	1	1	0	0	1	0	0	0	0	0	1	1	1	1	1	1	1	1	0	0	1	0	1	1	0	0	0	0	0	0	0	0
1	5	2	3	2	0	0	4	1	1	0	0	1	0	0	0	1	1	1	1	1	1	1	1	1	1	0	1	0	0	0	0	0	0	0
2	5	2	3	1	0	0	1	0	0	0	1	1	0	1	1	1	1	1	1	1	0	0	1	0	1	0	1	0	0	0	0	0	0	0
1	4	2	4	1	0	0	1	0	0	0	0	0	0	0	1	1	1	1	1	1	0	0	1	1	1	1	0	0	0	0	0	0	0	0
1	3	1	3	2	0	0	1	1	1	0	0	0	0	0	0	1	0	0	1	0	0	0	0	1	0	0	1	0	0	0	0	0	0	0
2	5	2	1	1	0	0	1	1	1	1	1	1	1	1	1	1	1	1	1	1	0	0	1	0	0	1	0	0	0	0	0	0	0	0
2	5	2	3	1	0	0	1	0	0	1	1	1	0	1	1	1	1	1	1	1	0	0	1	1	1	0	1	0	0	0	0	0	0	0
2	5	2	4	1	0	0	4	0	0	1	0	0	1	1	1	1	1	1	1	1	1	1	1	1	1	1	0	0	0	0	0	0	0	0
1	5	2	3	2	0	0	1	0	0	0	1	0	1	0	0	1	1	0	1	1	1	0	1	1	1	0	1	0	0	0	0	0	0	0
1	5	2	3	2	1	0	1	1	0	1	0	0	0	0	0	1	0	1	1	1	1	1	1	1	1	1	0	0	0	0	0	0	0	0
1	5	2	2	2	0	0	1	0	0	0	1	1	1	1	1	1	1	1	1	1	1	1	1	0	1	1	0	0	0	0	0	0	0	0
2	5	2	3	1	1	1	1	0	0	0	0	0	0	1	1	1	1	1	0	1	1	1	1	1	1	0	1	1	1	1	1	1	1	1
1	5	2	3	1	0	0	4	1	0	1	0	0	0	0	0	1	0	1	1	1	0	0	1	0	1	0	1	0	0	0	0	1	1	0
1	4	2	3	1	0	0	1	0	0	1	0	1	0	1	1	1	0	0	1	1	0	0	1	0	1	0	1	0	0	0	0	0	0	0
2	4	2	4	1	0	0	4	1	1	0	0	0	0	0	0	0	0	0	1	0	1	0	1	1	1	0	1	0	0	0	0	1	0	0
2	5	2	2	1	0	0	4	0	0	0	1	1	1	1	1	1	1	1	1	1	0	0	1	0	1	0	1	0	0	0	0	0	0	0
2	4	2	3	1	0	0	4	0	0	1	0	0	1	1	1	1	1	1	1	1	0	0	0	1	1	0	1	0	0	0	0	0	0	0
1	4	2	3	1	0	0	1	0	0	0	0	0	1	1	1	1	0	1	1	1	0	0	1	1	1	0	1	0	0	0	0	0	0	0
2	5	2	1	1	0	0	4	0	0	0	1	1	0	1	1	1	1	1	1	1	0	0	1	0	1	0	1	0	0	0	0	0	0	0
1	5	1	3	1	1	0	4	0	0	1	0	0	0	0	1	1	1	1	1	1	0	0	1	1	1	1	0	0	0	0	0	0	0	0
2	3	2	4	2	1	0	4	0	0	0	0	0	0	1	1	1	0	1	1	1	0	0	1	1	1	1	0	0	0	0	0	0	0	0
1	5	2	4	1	0	0	1	0	0	0	1	1	1	1	1	1	1	1	1	1	1	1	1	0	0	0	1	0	0	0	0	0	0	0
2	4	2	2	1	1	1	2	0	0	0	0	0	0	1	1	1	1	1	1	1	0	0	1	1	1	1	0	0	0	0	0	0	0	0
1	5	2	2	1	1	0	1	0	0	0	0	0	1	1	1	1	1	1	1	1	0	0	1	0	1	1	0	0	0	0	0	0	0	0
2	5	2	3	1	0	0	1	0	0	1	1	1	1	0	1	1	0	1	1	1	0	0	1	0	1	0	1	0	0	0	0	0	0	0
1	5	2	1	1	0	0	4	0	0	0	0	0	0	1	1	1	1	1	1	1	0	1	1	0	0	0	1	0	0	0	0	0	0	0
2	5	2	2	1	1	0	4	1	0	0	0	1	1	1	1	1	1	1	1	1	1	0	1	1	1	1	0	0	0	0	0	0	0	0
2	5	2	2	1	0	0	1	0	0	1	0	0	1	1	1	1	1	1	1	1	0	0	1	0	0	0	1	0	0	0	0	0	0	0
1	4	2	4	2	0	0	1	0	0	1	0	0	1	1	1	1	1	1	1	1	0	0	1	1	0	1	0	0	0	0	0	0	0	0
2	4	2	3	2	0	0	2	0	0	1	1	1	0	0	1	1	0	0	0	1	0	0	1	1	1	0	1	0	0	0	0	0	0	0
1	5	2	3	1	0	0	4	0	1	1	1	1	0	0	1	1	0	0	0	1	0	0	1	1	1	0	1	0	0	0	0	0	0	0
2	5	2	2	1	0	0	4	0	0	0	1	1	0	0	1	1	1	1	1	1	0	0	1	0	1	0	1	0	0	0	0	0	0	0
1	4	2	1	1	0	0	1	0	0	1	0	0	0	1	1	1	1	1	1	1	0	1	1	0	1	0	1	0	0	0	0	0	0	0
2	5	2	2	2	0	1	1	0	0	0	0	0	0	0	0	1	1	1	1	1	1	1	1	1	1	0	1	0	0	0	0	0	0	0
2	5	1	2	2	0	0	4	0	0	1	1	1	0	0	1	1	1	0	0	0	0	0	1	0	1	0	1	0	0	0	0	0	0	0
2	3	2	3	2	1	0	1	0	1	0	0	0	0	0	1	1	1	1	1	1	0	0	0	1	1	1	0	0	0	0	0	0	0	0
2	4	2	2	1	0	0	4	0	0	0	1	1	1	0	1	1	1	1	1	1	1	0	1	0	0	0	1	0	0	0	0	0	0	0
2	5	2	3	1	0	0	4	0	0	1	1	1	1	0	0	1	1	0	0	0	1	1	1	1	1	0	1	0	0	0	0	0	0	0
1	5	2	2	2	1	0	4	0	0	0	1	1	1	1	1	1	1	1	1	1	0	0	1	1	1	1	0	0	0	0	0	0	0	0
2	4	2	2	1	0	0	4	0	0	0	0	0	0	1	1	1	0	1	0	1	0	0	0	0	0	1	0	0	0	0	0	0	0	0
1	4	2	2	1	0	0	4	1	1	1	0	0	0	0	0	1	0	0	0	0	0	0	1	0	0	0	1	0	0	0	0	0	0	0
2	4	2	4	1	0	0	1	0	0	0	0	0	1	0	1	1	0	1	0	0	1	1	0	0	1	0	1	0	0	0	0	0	0	0
1	5	2	3	1	0	0	1	0	0	0	0	0	0	0	0	1	0	1	1	1	0	0	1	0	0	1	0	0	0	0	0	0	0	0
2	5	2	2	2	1	0	1	0	0	0	1	1	1	1	1	1	1	1	1	1	0	0	1	1	1	0	1	0	0	0	0	0	0	0
2	4	1	2	1	0	1	1	0	0	0	0	0	0	0	1	1	1	0	0	0	1	0	1	0	0	0	1	0	0	0	0	0	0	0
2	4	2	3	1	0	0	1	0	0	0	0	0	0	0	0	1	0	0	0	0	0	0	1	0	0	0	1	0	0	0	0	0	0	0
2	5	2	2	1	0	0	1	0	0	0	0	0	0	1	1	1	0	1	0	0	1	0	0	0	1	0	1	0	0	0	0	0	0	0
1	5	2	2	1	0	0	1	0	0	1	0	0	0	1	1	1	1	0	1	1	0	0	1	1	1	0	1	0	0	0	0	0	0	0
2	4	2	3	1	0	0	4	0	0	0	1	1	1	1	1	1	0	1	1	0	0	0	1	1	1	1	0	0	0	0	0	0	0	0
2	5	2	3	1	0	0	1	0	0	1	0	0	0	0	0	1	1	1	1	1	0	0	1	0	1	0	1	0	0	0	0	0	0	0
2	3	1	4	2	1	1	4	1	0	1	0	0	0	1	0	1	0	0	0	0	0	0	0	0	0	1	0	0	0	0	0	0	0	0
2	5	2	1	1	0	0	1	0	0	0	0	0	0	0	0	0	1	1	1	1	0	0	0	1	0	1	0	0	0	0	0	0	0	0
2	5	2	2	1	1	0	2	0	0	1	0	0	0	0	1	1	1	1	1	1	1	1	0	0	0	1	0	0	0	0	0	0	0	0
2	5	2	2	1	1	1	4	1	1	0	0	0	0	0	0	1	1	1	1	1	1	1	0	0	0	1	0	0	0	0	0	0	0	0
2	5	2	1	1	0	0	1	0	0	0	0	1	1	1	1	1	1	1	1	1	0	0	1	0	0	0	1	0	0	0	0	0	0	0
2	5	2	2	1	0	0	1	0	0	0	0	0	0	1	1	1	1	1	1	1	1	1	1	0	1	0	1	0	0	0	0	0	0	0
1	5	2	3	1	1	0	1	0	0	0	0	0	0	0	0	1	0	0	0	0	0	0	0	0	0	1	0	0	0	0	0	0	0	0
2	4	1	2	1	0	0	1	0	0	1	0	0	0	0	0	0	0	0	0	0	0	0	0	0	0	0	1	0	0	0	0	0	0	0
2	5	2	2	1	0	0	1	0	0	0	1	1	1	0	1	1	0	1	1	1	0	0	1	0	0	0	1	0	0	0	0	1	0	0
2	4	1	3	1	0	0	4	0	0	1	1	1	0	0	0	1	0	0	0	0	0	0	0	0	0	0	1	0	0	0	0	0	0	0
1	5	2	4	1	1	0	4	0	0	0	0	0	0	0	0	0	1	0	0	0	1	0	1	1	0	0	1	0	0	0	0	0	0	0
2	5	2	3	1	0	0	4	0	0	1	0	0	1	1	1	1	1	1	1	1	0	0	1	0	1	0	1	0	0	0	0	0	0	0
2	5	4	3	1	0	0	4	0	0	1	1	1	1	0	1	1	1	1	1	1	0	0	0	0	0	0	0	0	0	0	0	1	0	0
1	5	2	1	1	0	1	2	0	0	0	0	0	1	0	0	1	1	0	0	0	0	0	0	0	0	1	0	0	0	0	0	0	0	0
1	5	2	2	1	1	1	1	0	1	0	1	0	1	0	0	1	0	1	0	0	0	0	0	0	0	1	0	0	0	0	0	1	0	0
2	3	1	4	2	0	0	1	0	0	0	0	0	0	0	0	0	1	0	1	1	0	0	0	0	0	1	0	0	0	0	0	0	0	0
2	5	2	3	1	0	0	1	1	0	0	1	0	1	0	0	1	0	0	1	1	0	1	1	0	0	1	0	0	0	0	0	0	0	0
2	4	2	3	1	1	0	1	0	0	1	0	0	1	0	1	1	0	0	0	0	0	0	1	0	1	1	0	0	0	0	0	0	0	0
2	3	2	4	2	0	0	1	0	0	0	0	0	0	0	1	1	0	0	0	0	0	0	0	0	1	0	0	1	1	1	0	0	0	0
2	5	1	3	2	1	0	1	0	0	0	0	0	1	0	1	1	1	0	0	0	0	0	0	1	0	0	1	0	0	0	0	0	0	0
2	5	2	2	1	0	0	1	0	0	0	0	0	0	1	0	1	0	0	0	0	0	0	0	0	0	0	1	0	0	0	0	1	1	1
1	5	2	1	1	0	0	4	1	0	1	0	0	0	0	1	1	0	1	0	0	0	0	1	0	1	0	0	0	0	0	0	1	0	0
2	5	2	1	1	0	0	4	0	0	0	0	0	1	1	1	1	1	1	1	1	1	0	1	0	0	0	1	0	0	0	0	0	0	0
2	5	2	3	1	0	0	1	0	0	0	0	0	0	0	1	1	0	1	0	1	0	0	0	0	0	1	0	0	0	0	0	0	0	0
2	4	2	2	1	0	0	4	0	0	0	0	0	0	0	0	1	0	0	0	0	0	0	0	0	0	0	1	0	0	0	0	0	0	0
2	5	2	2	1	1	1	1	0	0	1	0	0	0	0	0	1	0	1	1	1	0	0	1	1	1	0	1	0	0	0	0	0	0	0
2	5	2	2	1	0	0	4	0	0	0	0	0	0	0	0	1	0	1	1	1	0	0	1	0	0	1	0	0	0	0	0	0	0	0
2	4	2	4	1	1	0	4	1	1	0	0	0	0	0	0	1	0	0	0	0	1	1	1	1	0	0	1	0	0	0	0	0	0	0
1	5	2	2	2	1	1	1	0	0	0	0	0	0	0	0	1	0	0	0	0	0	0	1	0	0	1	0	0	0	0	0	0	0	0
2	4	2	3	1	0	0	1	0	0	0	0	0	0	0	0	1	0	0	0	0	0	0	1	1	1	0	1	0	0	0	0	0	0	0
2	4	2	3	2	0	0	1	0	0	0	0	1	0	0	0	1	0	1	1	1	0	0	0	1	1	1	0	0	0	0	0	0	0	0
2	4	2	2	1	1	0	4	0	0	1	0	0	0	0	1	1	1	1	1	1	0	0	1	1	0	1	0	0	0	0	0	0	0	0
1	5	2	3	1	0	0	1	0	0	0	0	0	1	1	1	1	1	1	1	1	0	0	0	0	0	0	1	0	0	0	0	0	0	0
2	5	2	2	1	0	0	1	0	0	0	0	0	0	0	0	1	0	0	0	0	0	0	0	1	1	0	1	0	0	0	0	1	0	0
2	4	2	3	2	0	0	4	1	1	0	0	0	0	0	0	1	0	0	0	0	0	0	0	0	0	0	1	0	0	0	0	0	0	0
2	5	2	2	1	1	1	1	0	0	1	1	1	1	1	1	1	0	1	0	0	0	0	0	1	1	0	1	0	0	0	0	0	0	0
2	4	2	3	1	0	0	2	0	0	0	0	0	0	1	1	0	1	1	1	0	0	0	0	0	0	0	1	0	0	0	0	0	0	0
2	5	2	3	1	0	0	3	0	0	0	0	1	0	0	0	1	0	0	0	0	0	0	0	0	0	1	0	0	0	0	0	0	0	0
2	4	2	2	1	0	0	4	0	0	0	0	0	0	0	0	1	0	1	1	1	0	0	1	0	0	0	1	0	0	0	0	0	0	0
1	4	2	2	1	0	0	1	1	0	1	0	0	0	0	0	1	0	0	0	0	0	0	1	0	1	0	1	0	0	0	0	0	0	0
1	5	2	2	2	0	0	1	0	0	0	0	0	1	1	1	0	1	0	0	0	1	0	0	0	0	0	1	0	0	0	0	0	0	0
1	5	2	2	1	0	0	1	0	0	0	0	0	0	0	0	1	0	0	0	0	0	0	0	0	0	0	1	0	0	0	0	0	0	0
1	2	2	2	2	0	0	4	0	0	0	0	0	0	0	0	1	0	0	0	0	0	0	0	1	0	0	1	0	0	0	0	0	0	0
1	5	2	3	2	0	0	1	0	1	0	0	0	0	0	0	1	0	0	1	1	0	0	0	0	0	0	1	0	0	0	0	0	1	0
2	4	2	3	1	0	0	4	0	0	1	1	1	0	0	0	1	1	1	1	1	0	0	1	0	0	0	1	0	0	0	0	0	0	0
2	5	2	3	1	0	0	4	0	0	0	0	0	0	0	0	1	0	0	0	0	0	0	0	0	0	0	1	0	0	0	0	1	1	0
1	5	2	2	1	0	0	4	0	0	0	1	0	1	0	0	1	0	0	0	0	1	0	0	0	0	0	1	0	0	0	0	0	0	0
2	5	2	1	1	0	0	1	0	0	0	0	0	0	0	0	1	0	0	0	0	0	0	0	0	0	0	1	0	0	0	0	1	1	1
2	5	2	2	1	0	0	1	0	0	0	0	0	0	0	0	1	0	1	0	1	1	1	0	0	0	0	1	0	0	0	0	0	0	0
2	4	1	2	2	0	0	4	0	0	1	0	1	0	0	0	1	0	0	0	0	0	0	0	0	0	0	1	1	0	0	0	0	0	0
2	4	2	2	1	0	0	1	1	1	0	0	0	0	0	0	0	0	1	0	0	0	1	0	0	0	0	1	0	0	0	0	0	0	0
2	5	2	2	1	1	0	4	0	0	0	0	0	0	0	0	1	1	1	1	1	0	0	0	1	1	0	1	0	0	0	0	0	0	0
1	5	1	3	2	0	0	4	1	0	0	0	0	0	0	0	1	0	0	0	0	0	0	0	0	0	1	0	0	0	0	0	0	0	0
1	5	2	2	1	1	1	4	0	0	0	0	0	0	0	0	1	0	0	0	1	0	0	1	0	0	0	1	0	0	0	0	0	0	0
2	5	2	2	1	0	0	1	0	0	0	0	0	0	0	0	1	1	1	1	1	0	0	0	0	0	0	1	0	0	0	0	0	0	0
2	4	2	2	1	1	0	2	0	0	1	0	0	0	0	1	1	0	0	0	0	0	0	1	1	1	0	1	0	0	0	0	0	0	0
2	5	2	2	1	0	0	1	0	0	0	0	0	0	0	0	1	0	0	0	0	0	0	0	0	0	0	0	1	0	0	0	1	1	0
2	5	2	3	1	0	0	1	0	0	0	0	0	0	0	0	1	0	0	0	0	0	0	0	0	1	0	1	0	0	0	0	0	0	0
2	3	2	2	2	1	0	1	0	0	1	0	0	0	0	0	1	0	0	0	0	0	0	0	0	0	1	0	0	0	0	0	0	0	0
2	5	2	2	1	0	0	2	1	0	0	0	0	0	0	0	1	0	0	0	0	0	0	0	0	0	0	1	0	0	0	0	0	0	0
2	3	1	4	2	0	0	4	1	0	0	0	0	0	0	0	0	0	0	0	0	0	0	0	0	0	0	1	0	0	0	0	0	0	0
2	4	2	2	1	1	0	1	0	0	1	0	0	0	0	0	1	0	0	0	0	0	0	0	0	0	0	0	0	0	0	0	1	0	0
2	5	2	2	2	0	0	1	0	0	0	0	0	0	0	0	0	1	0	0	0	0	0	0	0	0	0	0	0	0	0	0	1	0	0
2	4	2	3	1	0	0	1	1	0	1	0	0	0	0	0	1	0	0	0	0	0	0	0	1	1	1	0	0	0	0	0	0	0	0
2	5	2	3	1	1	0	2	1	1	0	0	0	0	0	0	1	0	0	0	0	0	0	1	1	1	1	0	0	0	0	0	0	0	0
2	4	1	2	2	0	0	4	0	0	0	0	0	0	0	0	1	0	0	0	0	0	0	0	0	0	0	0	1	1	0	0	0	0	0
2	4	2	2	1	0	0	1	1	0	1	1	0	0	0	0	1	0	0	0	0	0	0	0	0	0	0	1	0	0	0	0	1	0	0
1	5	2	3	1	0	0	1	1	1	0	0	0	0	0	0	1	0	0	0	0	0	0	0	0	0	0	1	0	0	0	0	1	0	0
1	5	2	3	1	0	0	1	0	0	0	0	0	0	0	0	0	0	0	0	0	0	1	0	0	0	0	1	0	0	0	0	0	0	0
2	4	2	2	2	0	0	4	0	0	0	0	0	0	0	0	1	0	0	0	0	0	0	0	0	0	0	1	0	0	0	0	0	0	0
1	5	1	3	1	0	0	1	0	0	0	0	0	0	0	0	1	0	0	0	0	0	0	0	0	0	0	1	0	0	0	0	0	0	0
1	4	2	2	1	0	0	1	0	0	0	0	0	0	0	0	1	0	0	0	0	1	1	1	0	1	0	1	0	0	0	0	0	0	0
1	5	2	2	2	0	0	4	0	0	0	0	0	0	0	1	1	0	1	0	0	0	0	0	0	0	0	1	0	0	0	0	0	0	0
1	5	2	3	1	0	0	1	1	0	0	1	0	1	0	0	1	0	0	0	0	0	0	0	0	0	0	1	0	0	0	0	0	0	0
2	4	2	4	2	0	0	4	0	0	0	0	0	0	0	0	1	0	0	0	0	0	0	0	1	1	0	1	0	0	0	0	0	0	0
2	5	2	3	1	0	0	4	0	0	0	0	0	0	0	0	1	0	0	0	0	0	0	1	0	1	0	1	0	0	0	0	0	0	0
2	4	2	3	1	0	0	1	0	0	0	0	0	0	0	0	1	0	0	1	0	0	0	0	0	0	0	1	0	0	0	0	0	0	0
2	5	4	2	1	1	1	4	0	0	0	0	0	0	0	0	1	1	0	0	0	0	0	0	1	0	0	1	0	0	0	0	0	0	0
2	4	2	3	1	0	0	4	0	0	0	0	0	0	0	0	0	0	0	0	0	1	1	0	0	0	0	0	1	0	0	0	0	0	0
1	5	2	2	1	0	0	1	0	0	1	0	0	0	0	0	1	0	0	0	0	0	0	1	0	1	0	1	0	0	0	0	0	0	0
2	4	2	3	1	0	0	1	0	0	0	1	1	0	0	0	1	0	0	0	0	0	0	0	0	0	0	1	0	0	0	0	0	0	0
2	5	2	2	1	0	0	4	0	0	0	0	0	0	0	1	1	0	0	0	0	0	0	1	0	0	0	1	0	0	0	0	0	0	0
2	5	2	2	2	0	0	1	0	0	0	0	0	0	0	0	1	0	0	1	0	0	0	1	0	0	1	0	0	0	0	0	0	0	0
2	5	2	2	1	1	0	4	0	0	1	0	0	0	0	0	1	0	0	0	0	0	0	1	0	0	1	0	0	0	0	0	0	0	0
2	5	2	2	1	0	0	1	0	0	0	0	0	0	0	0	1	0	0	0	0	0	0	1	0	1	0	1	0	0	0	0	0	0	0
2	4	2	2	1	0	0	1	0	0	0	0	0	0	0	0	1	0	0	0	0	0	0	0	1	1	0	1	0	0	0	0	0	0	0
1	5	2	2	2	0	0	1	0	0	0	0	0	1	0	0	1	0	0	0	0	0	0	0	0	0	0	1	0	0	0	0	0	0	0
2	5	2	3	2	1	0	4	0	0	0	0	0	0	0	0	1	0	0	0	0	0	1	0	1	1	1	0	0	0	0	0	0	0	0
2	4	2	2	1	0	0	4	0	0	1	0	0	0	0	0	1	0	0	0	0	0	0	1	0	1	0	1	0	0	0	0	0	0	0
2	5	2	1	1	0	0	1	0	0	0	0	0	0	0	0	1	0	0	0	0	0	0	1	0	1	0	1	0	0	0	0	0	0	0
1	5	2	4	1	0	0	1	0	0	0	0	0	0	0	0	1	0	0	0	0	0	0	0	0	0	0	1	0	0	0	0	0	0	0
2	5	2	3	2	0	0	1	1	0	0	0	0	0	0	0	0	0	0	0	0	0	0	0	0	0	0	1	0	0	0	0	0	0	0
2	4	2	2	1	0	0	1	0	0	0	0	0	0	0	0	1	0	0	1	0	0	0	0	0	0	0	1	0	0	0	0	0	0	0
1	3	1	3	2	1	0	1	0	0	0	0	0	0	0	0	1	0	0	0	0	0	0	0	0	0	0	1	0	0	0	0	0	0	0
2	5	2	2	1	0	0	1	0	0	0	0	0	0	0	0	1	0	0	0	0	0	0	0	0	0	0	1	1	1	1	1	1	1	1
2	5	2	2	1	0	0	1	0	0	0	0	0	0	0	0	1	0	0	0	0	0	0	0	0	0	0	1	0	0	0	0	0	1	1
2	4	1	2	1	0	0	4	0	0	0	0	0	0	0	0	0	0	0	0	0	0	0	0	0	0	0	1	0	0	0	0	0	0	0
1	5	2	4	2	0	0	1	0	0	0	0	0	0	0	0	0	0	0	0	0	0	0	0	0	0	1	0	0	0	0	0	0	0	0
2	5	2	2	1	0	0	4	0	0	0	0	0	0	0	0	1	0	0	0	0	0	1	0	0	0	0	1	0	0	0	0	0	0	0
1	4	2	2	1	0	0	1	0	0	1	0	0	0	0	0	1	0	0	0	0	0	0	0	0	0	0	1	0	0	0	0	0	0	0
1	4	1	2	1	0	0	1	0	0	0	0	0	0	0	0	1	0	0	0	0	0	0	0	0	0	0	0	0	0	0	0	1	0	0
2	4	2	2	1	0	0	1	0	0	1	0	0	0	0	0	1	0	0	0	0	0	0	0	0	0	0	1	0	0	0	0	0	0	0
2	4	1	3	1	0	0	4	0	0	0	0	0	0	0	0	1	0	0	0	0	0	0	0	0	0	0	0	1	0	0	0	0	0	0
2	5	2	2	1	0	0	1	0	0	0	0	0	0	0	0	1	0	0	0	0	0	0	0	0	0	0	1	0	0	0	0	0	0	0
2	5	2	3	1	1	1	4	0	0	0	0	0	0	0	0	1	0	0	0	0	0	0	0	1	0	1	0	0	0	0	0	0	0	0
1	5	2	4	1	0	0	1	0	0	0	0	0	0	0	0	1	0	0	0	0	0	0	0	0	0	1	0	0	0	0	0	0	0	0
1	2	2	2	3	0	0	1	1	1	1	1	1	1	1	1	0	1	1	1	1	1	1	1	1	1	0	1	1	0	0	0	0	0	0
2	4	2	1	1	0	0	1	1	1	1	1	1	1	1	1	0	1	1	1	1	1	1	1	0	1	0	1	0	0	0	0	0	0	0
2	3	2	4	1	1	0	2	1	1	1	1	1	1	1	1	0	1	1	1	1	1	1	1	1	1	0	0	0	0	0	0	1	1	0
2	5	2	1	1	0	0	4	1	1	1	1	1	1	1	1	1	1	1	1	1	1	1	1	0	1	0	1	0	0	0	0	0	0	0
2	5	2	2	1	0	0	1	1	1	1	1	1	1	1	1	1	1	1	1	1	1	1	1	0	1	1	0	0	0	0	0	0	0	0
2	5	2	3	1	0	0	1	1	1	1	1	1	1	1	1	1	1	1	1	1	1	1	1	0	1	1	0	0	0	0	0	0	0	0
1	3	2	3	2	0	0	1	1	1	1	1	1	1	1	1	1	1	1	1	1	1	1	1	1	1	1	0	0	0	0	0	0	0	0
2	4	2	2	1	0	0	1	1	1	1	1	1	1	1	1	1	1	1	1	1	1	1	1	0	1	0	1	0	0	0	0	0	0	0
1	2	2	3	2	0	0	1	1	0	1	1	1	1	1	1	1	1	1	1	1	1	1	1	1	1	0	0	0	0	0	0	0	1	0
1	4	2	4	1	1	0	4	0	0	1	1	1	1	1	1	1	1	1	1	1	1	1	1	1	1	0	1	0	0	0	0	0	0	0
1	3	2	1	1	0	0	4	1	1	1	1	1	1	1	1	1	1	1	1	1	1	1	1	0	1	0	1	0	0	0	0	0	0	0
2	2	2	4	1	0	0	3	1	1	1	1	1	1	1	1	0	1	1	1	0	0	0	1	1	1	0	1	0	0	0	0	0	0	0
1	5	2	1	1	0	0	4	1	1	1	1	1	1	1	1	1	1	1	1	1	1	1	1	0	1	0	1	0	1	0	0	0	0	0
2	4	2	3	1	0	0	1	1	1	1	1	1	1	1	1	1	1	1	1	1	1	1	1	1	1	0	1	0	0	0	0	1	0	0
2	2	2	4	3	1	0	2	1	1	1	1	1	1	1	1	1	1	1	1	1	1	1	1	1	1	0	0	0	0	0	0	1	0	0
1	5	2	1	1	0	0	4	1	1	1	1	1	1	1	1	1	1	1	1	1	1	1	1	0	1	0	1	0	0	0	0	0	0	0
1	5	2	1	1	0	0	4	1	1	1	1	1	1	1	1	1	1	1	1	1	1	1	1	0	1	0	1	0	0	0	0	0	0	0
2	5	2	1	1	1	0	4	1	1	1	1	1	1	1	1	1	1	1	1	1	1	1	1	1	1	0	1	0	0	0	0	0	0	0
1	4	2	4	2	0	0	1	1	0	1	1	1	1	1	1	1	1	1	1	1	1	1	1	1	1	0	1	0	0	0	0	1	0	0
1	5	4	1	1	0	0	1	1	1	1	1	1	1	1	1	1	1	1	1	1	1	1	1	0	1	0	1	0	0	0	0	0	0	0
2	2	2	4	2	0	0	1	1	1	1	1	1	1	1	1	1	1	1	1	1	1	1	1	1	1	0	1	0	0	0	0	0	0	0
2	4	2	1	1	0	0	1	1	1	1	1	1	1	1	1	1	1	1	1	1	1	1	1	0	1	0	1	0	0	0	0	0	0	0
2	5	2	2	1	0	0	1	1	1	1	1	1	1	1	1	0	1	1	1	1	1	1	1	1	1	0	1	0	0	0	0	0	0	0
1	4	4	2	1	1	1	2	1	1	1	1	1	1	1	1	1	1	1	1	1	1	1	1	1	1	1	0	0	0	0	0	0	0	0
2	4	2	1	1	0	0	1	1	1	1	1	1	1	1	1	1	1	1	1	1	1	1	1	0	1	0	1	0	0	0	0	0	0	0
2	2	1	5	3	1	0	1	1	1	1	0	1	1	1	1	0	1	1	1	1	1	1	0	1	1	0	1	0	0	0	0	0	0	0
1	3	2	2	1	0	0	1	1	1	1	1	1	1	1	1	1	1	1	1	1	1	1	1	0	1	0	1	0	0	0	0	0	0	0
1	4	2	3	1	1	0	2	1	1	1	1	1	1	1	1	1	1	1	1	1	1	1	1	1	1	1	0	0	0	0	0	0	0	0
2	4	2	1	1	0	0	4	1	1	1	1	1	1	1	1	1	1	1	1	1	1	1	1	0	1	0	1	0	0	0	0	0	0	0
2	3	2	2	1	0	0	1	0	1	1	1	1	1	1	1	1	1	1	1	1	1	1	1	1	1	0	1	0	0	0	0	0	0	0
1	3	2	1	2	1	0	2	1	1	1	1	1	1	1	1	1	1	1	1	1	1	1	1	1	1	0	1	0	0	0	0	0	0	0
1	3	2	2	1	0	0	2	1	1	1	1	1	1	1	1	1	1	1	1	1	1	1	1	0	1	1	0	0	0	0	0	0	0	0
2	4	2	3	1	1	0	1	0	1	1	1	1	1	1	1	1	1	1	1	1	1	1	1	1	1	1	0	0	0	0	0	0	0	0
1	4	2	3	1	0	0	4	1	0	0	1	1	1	1	1	1	1	1	1	1	1	1	1	1	1	0	0	0	0	0	0	1	0	0
2	5	2	1	1	0	0	1	1	1	1	1	1	1	1	1	1	1	1	1	1	1	1	1	0	1	0	1	0	0	0	0	0	0	0
2	5	2	2	1	0	0	1	0	0	1	1	1	1	1	1	1	1	1	1	1	1	1	1	0	1	0	1	0	0	0	0	0	0	0
2	1	2	4	2	0	0	4	0	0	1	1	1	1	1	1	1	1	1	1	1	1	1	1	1	1	0	1	0	0	0	0	0	0	0
2	2	3	4	2	1	1	2	0	1	1	1	1	1	1	0	0	1	1	1	1	1	1	1	1	1	1	0	0	0	0	0	0	0	0
1	4	2	1	1	0	0	4	1	1	1	1	1	1	1	1	1	1	1	1	1	1	1	1	0	1	0	1	0	0	0	0	0	0	0
1	5	2	3	1	1	1	3	1	0	1	1	1	1	1	0	1	1	1	1	1	1	1	1	1	1	1	0	0	0	0	0	0	0	0
2	2	1	1	1	0	0	3	1	1	1	1	1	1	1	1	1	1	1	1	1	1	1	1	0	1	0	0	1	0	0	0	0	0	0
2	5	4	1	1	1	0	4	1	1	1	1	1	1	1	0	0	1	1	1	1	1	1	1	0	1	1	0	0	0	0	0	0	0	0
2	2	2	1	1	0	0	4	1	1	1	1	1	1	1	0	0	0	1	0	1	1	1	1	0	0	0	1	0	0	0	0	0	0	0
2	5	2	2	1	0	0	1	1	1	1	1	1	1	1	1	1	1	1	1	1	1	1	1	0	1	1	0	0	0	0	0	0	0	0
2	2	2	4	2	0	0	1	0	1	1	1	1	1	1	1	1	1	1	1	1	1	1	1	1	1	0	1	0	0	0	0	0	0	0
2	2	1	4	2	1	0	4	1	1	1	1	1	1	1	1	1	1	1	1	1	1	1	1	1	1	1	0	0	0	0	0	0	0	0
1	4	2	1	1	0	0	1	1	1	1	1	1	1	1	1	1	1	1	1	1	1	1	1	0	1	0	1	0	0	0	0	0	0	0
2	5	2	1	1	0	0	1	0	0	1	1	1	1	1	1	1	1	1	1	1	1	1	1	0	1	0	1	0	0	0	0	0	0	0
2	5	2	3	3	0	0	1	1	0	1	1	1	1	1	1	0	1	1	1	1	1	1	1	0	1	0	1	0	0	0	0	0	0	0
2	2	2	4	1	0	0	1	1	0	1	1	1	1	1	1	0	1	1	1	1	1	1	1	1	1	0	0	0	0	0	0	1	1	0
2	3	2	3	3	1	0	2	0	1	1	1	1	1	1	1	1	1	1	1	1	1	1	1	1	1	0	1	0	0	0	0	0	0	0
2	5	2	2	1	0	0	1	0	1	1	1	1	1	1	1	1	1	1	1	1	1	1	1	0	1	0	1	0	0	0	0	0	0	0
1	4	2	3	1	0	1	3	1	0	1	1	1	1	1	1	1	1	1	1	1	1	1	1	1	1	0	1	0	0	0	0	0	0	0
1	4	1	2	1	0	0	1	1	1	1	1	1	1	1	1	1	1	1	1	1	1	1	1	1	1	0	0	1	0	0	0	0	0	0
2	2	2	3	1	1	0	3	0	1	1	1	1	1	1	1	1	1	1	0	0	0	0	1	1	1	0	1	0	0	0	0	0	0	0
1	3	1	4	3	1	0	2	1	1	0	1	1	1	1	1	0	1	1	1	1	1	1	1	1	1	1	0	0	0	0	0	0	0	0
2	3	2	3	1	0	0	1	1	0	1	1	1	1	1	1	1	1	1	1	1	1	1	1	1	0	0	1	0	0	0	0	0	0	0
2	5	2	1	1	0	0	1	0	0	1	1	1	1	1	1	1	1	1	1	1	1	1	1	0	1	0	1	0	0	0	0	0	0	0
2	2	2	3	1	1	0	2	1	0	0	0	1	1	1	1	1	1	1	1	1	1	1	1	1	1	0	0	1	0	0	0	0	0	0
1	4	2	2	1	0	0	1	1	1	1	1	1	1	1	1	1	1	1	1	1	1	1	1	0	1	0	1	0	0	0	0	0	0	0
2	2	2	4	1	0	0	1	0	0	1	1	1	1	1	1	1	1	1	1	1	1	1	1	1	1	0	1	0	0	0	0	0	0	0
2	3	1	3	1	1	0	1	1	1	1	0	1	1	1	1	1	1	1	1	1	1	0	1	1	1	0	0	1	0	0	0	0	0	0
1	3	2	2	2	0	0	4	0	1	0	1	1	1	1	1	1	1	0	1	1	1	1	1	1	1	0	1	0	0	0	0	0	0	0
2	4	2	3	2	0	0	4	0	0	0	1	1	0	1	1	1	1	1	1	1	1	1	1	1	1	1	0	0	0	0	0	0	0	0
1	2	2	3	3	0	0	4	1	1	1	1	1	1	1	1	1	1	1	1	1	1	1	1	1	1	0	1	0	0	0	0	0	0	0
2	1	1	4	2	0	0	4	1	0	1	1	1	1	1	1	1	1	1	1	1	1	1	1	1	1	0	1	0	0	0	0	1	0	0
2	3	2	4	1	1	1	4	1	1	1	1	1	1	1	1	1	1	1	1	1	1	1	0	1	1	1	0	0	0	0	0	0	0	0
2	2	2	3	1	0	1	2	0	0	1	1	1	1	1	1	1	1	1	1	1	1	1	1	1	1	0	1	1	0	0	0	0	0	1
2	2	2	4	2	1	0	4	1	1	1	1	1	1	1	1	1	1	1	1	1	1	1	1	1	1	1	0	0	0	0	0	0	0	0
2	2	2	4	2	0	0	1	1	0	1	1	1	1	1	1	1	1	1	1	1	1	1	1	1	1	0	1	0	0	0	0	1	0	0
1	3	2	4	4	1	1	2	1	1	1	0	1	1	1	1	1	1	1	1	1	0	0	1	1	1	0	1	0	0	0	0	0	0	0
2	5	2	1	1	0	0	1	1	0	0	1	1	1	1	1	1	1	1	1	1	1	1	1	0	1	0	1	0	0	0	0	0	0	0
2	2	2	4	1	1	0	1	1	1	1	1	1	1	1	1	1	1	1	1	1	0	0	1	1	1	0	1	1	1	0	1	0	0	0
1	3	2	3	2	0	0	4	1	0	0	0	1	1	1	1	1	1	1	1	0	1	1	1	1	1	1	0	0	0	0	0	0	0	0
2	5	2	1	1	0	0	4	0	1	1	1	1	1	1	1	1	1	1	1	1	1	1	1	0	1	0	1	0	0	0	0	1	0	0
2	2	2	3	1	0	0	4	0	0	1	1	1	1	1	1	1	1	1	0	1	1	1	1	1	1	0	1	0	0	0	0	0	0	0
1	4	3	2	1	0	0	4	0	1	1	1	1	1	1	1	1	1	1	1	1	1	1	1	0	1	0	1	0	0	0	0	0	0	0
2	5	2	1	1	1	0	4	1	0	1	1	1	1	1	1	1	1	1	1	1	1	1	1	1	1	1	0	0	0	0	0	0	0	0
2	3	2	2	1	0	0	1	0	0	0	1	1	1	1	1	1	1	1	1	1	1	1	1	0	1	0	1	0	0	0	0	0	0	0
1	4	2	2	1	0	0	1	0	1	1	1	1	1	1	1	1	1	1	1	1	1	1	1	0	1	0	1	0	0	0	0	0	0	0
1	4	2	2	1	0	0	1	1	1	1	1	1	1	1	1	1	1	1	1	1	1	1	1	0	1	0	1	0	0	0	0	0	0	0
2	2	1	2	1	1	0	1	1	1	1	1	1	1	1	1	1	1	1	0	1	1	1	1	1	1	0	1	0	0	0	0	0	0	0
1	4	2	3	1	0	0	2	1	0	1	1	1	1	1	1	1	1	1	1	1	1	1	1	1	1	1	0	0	0	0	0	0	0	0
2	2	2	3	1	1	0	4	0	0	0	1	1	1	1	1	1	1	1	1	1	1	1	1	1	1	0	1	0	1	0	0	1	0	0
1	2	2	4	4	0	1	2	1	1	0	0	1	1	1	1	1	1	1	1	1	1	1	1	1	1	0	0	0	0	0	0	0	0	0
2	5	2	4	2	0	0	2	0	0	1	1	1	1	1	1	1	1	1	0	1	0	1	1	0	1	1	0	0	0	0	0	0	0	0
1	2	1	4	1	1	1	1	1	0	0	0	1	0	1	1	1	1	1	1	1	1	1	1	1	1	0	0	1	0	0	0	0	0	0
2	2	2	4	4	0	0	1	1	0	1	1	1	1	0	0	1	1	1	0	0	0	0	0	1	1	0	1	0	0	0	0	1	0	0
2	3	2	3	1	0	0	4	0	0	1	0	1	1	1	1	1	1	1	1	1	1	1	1	1	1	0	1	0	0	0	0	0	0	0
2	3	2	3	2	0	0	1	0	0	1	1	1	1	1	1	1	0	1	1	1	1	1	1	1	1	0	1	0	0	0	0	0	0	0
2	5	2	1	1	0	0	4	1	0	0	1	1	1	1	1	1	1	1	1	1	1	1	1	0	1	1	0	0	0	0	0	0	0	0
2	3	2	4	2	0	0	4	1	0	0	0	0	1	1	1	1	1	1	1	1	1	1	1	1	1	1	0	0	0	0	0	0	0	0
1	2	2	3	1	0	0	1	1	1	0	1	1	1	1	1	1	0	0	0	0	0	0	1	1	1	0	0	0	0	0	0	0	0	0
1	2	1	4	3	1	0	3	0	0	1	1	1	1	0	1	1	0	1	0	1	1	0	1	1	1	0	0	1	0	1	0	0	0	0
2	3	2	3	1	0	0	4	0	0	1	1	1	1	1	1	1	0	0	0	1	0	0	1	0	1	0	1	0	0	0	0	0	0	0
1	4	2	4	2	1	0	2	1	0	0	0	1	0	0	1	1	1	1	1	1	1	1	1	1	1	1	0	0	0	0	0	0	0	0
2	3	2	2	1	0	0	1	0	0	0	1	1	1	1	1	1	1	1	1	1	1	1	1	1	1	0	1	0	0	0	0	0	0	0
2	1	2	3	1	0	0	1	1	1	0	1	1	1	1	1	1	1	0	0	1	1	1	1	1	1	0	1	0	0	0	0	0	0	0
2	3	2	3	1	0	0	3	0	0	0	0	0	0	0	0	1	1	1	1	1	1	1	1	1	1	0	1	0	0	0	0	0	0	0
2	4	2	2	1	0	0	1	0	0	1	1	1	1	1	1	1	1	1	1	1	1	1	1	0	1	0	1	0	0	0	0	0	0	0
2	4	2	2	1	0	0	1	0	0	1	1	1	1	1	1	1	1	1	1	1	0	0	1	0	1	0	1	0	0	0	0	1	0	0
2	4	2	2	1	1	0	1	0	0	1	0	1	0	0	1	1	1	1	1	1	0	0	1	1	1	0	1	0	0	0	0	1	0	0
1	2	2	4	3	0	0	4	0	1	0	1	1	1	1	1	1	1	1	1	1	1	1	1	1	1	0	1	0	0	0	0	0	0	0
1	4	2	3	2	0	0	1	0	1	1	1	1	1	1	1	1	1	1	0	1	1	1	1	1	1	0	1	0	0	0	0	1	0	0
1	4	2	1	2	1	1	2	1	1	1	1	1	0	1	1	1	1	1	1	1	1	0	1	0	1	0	1	0	0	0	0	0	0	0
2	4	2	3	1	0	0	4	1	1	1	1	1	1	1	1	1	1	1	1	1	1	1	1	1	1	1	0	0	0	0	0	0	0	0
2	2	2	2	1	0	0	4	0	0	1	1	1	0	0	1	1	1	1	0	0	1	1	1	1	1	0	1	0	0	0	0	1	1	0
1	2	1	4	3	1	1	1	1	1	1	1	1	0	0	0	1	1	0	1	0	0	1	1	1	1	0	1	1	0	0	0	0	0	0
2	3	1	2	1	1	0	4	1	0	1	1	1	1	1	1	1	1	0	1	1	1	1	0	0	1	1	0	0	0	0	0	0	0	0
2	3	1	3	2	1	1	1	1	1	1	1	1	1	1	1	1	1	1	1	1	1	1	1	1	1	0	0	1	0	0	0	0	0	0
2	2	2	4	1	0	0	4	0	1	1	1	1	1	1	1	1	1	1	1	1	1	1	1	0	1	0	1	0	0	0	0	1	0	0
1	3	1	3	2	0	0	1	1	1	1	1	1	1	1	1	1	1	1	0	1	0	0	1	1	0	1	0	0	0	0	0	0	0	0
2	4	2	1	1	0	0	4	1	0	1	1	1	1	1	1	1	1	1	1	1	0	0	1	0	1	0	1	0	0	0	0	0	0	0
2	3	2	4	2	1	0	4	0	0	0	1	1	1	1	1	1	1	1	1	1	1	1	1	1	1	1	0	0	0	0	0	0	0	0
1	4	2	3	2	0	0	2	1	1	1	1	0	0	1	1	1	1	1	0	1	1	0	1	0	1	0	1	0	0	0	0	0	0	0
1	2	2	4	4	0	0	4	0	0	1	1	0	1	1	1	1	0	0	1	1	1	1	1	1	1	0	0	1	0	0	0	0	0	0
1	3	2	3	2	0	0	1	0	0	1	1	1	1	1	1	1	1	1	1	1	0	0	0	1	1	0	1	0	0	0	0	0	0	0
2	5	2	2	1	0	0	4	1	1	1	0	1	0	0	1	1	1	1	1	1	1	1	1	0	1	0	1	0	0	0	0	0	0	0
1	3	2	4	3	1	0	1	1	0	1	1	1	1	1	1	1	1	1	1	1	1	1	1	1	1	0	1	1	0	0	0	1	0	0
2	2	1	3	1	0	0	1	1	1	1	1	0	0	0	1	1	1	1	1	1	0	0	1	0	1	0	1	0	0	0	0	0	0	0
1	5	2	1	1	0	0	4	0	0	0	0	1	1	1	1	1	1	1	1	1	1	1	1	0	1	0	1	0	0	0	0	0	0	0
2	5	2	2	1	1	0	4	0	0	0	1	1	1	1	1	1	1	1	1	1	0	0	1	0	1	1	0	0	0	0	0	0	0	0
2	3	2	3	1	1	0	4	0	1	1	0	1	1	1	1	1	0	1	1	1	1	1	1	1	1	0	1	0	0	0	1	0	0	0
2	4	2	2	1	0	0	4	1	1	1	0	1	0	0	1	1	1	1	1	1	0	0	1	0	1	0	1	0	0	0	0	0	0	0
2	2	2	2	1	1	0	2	0	1	1	0	1	1	0	1	1	1	0	0	0	0	0	1	1	1	1	0	0	0	0	0	0	0	0
2	4	2	1	1	1	1	3	1	1	1	1	1	0	1	1	1	1	0	1	1	0	0	1	0	1	0	1	0	1	0	1	0	1	0
2	4	1	3	1	0	0	4	0	0	0	0	1	1	1	1	1	0	1	1	1	1	1	1	1	1	1	0	0	0	0	0	0	0	0
2	4	1	2	1	0	0	4	0	0	1	0	1	0	1	1	0	0	1	1	1	1	1	1	0	1	0	1	1	0	0	0	0	0	0
1	2	2	3	1	0	0	1	0	0	0	1	1	1	1	1	1	1	0	1	0	0	0	1	1	1	0	0	0	0	0	0	0	0	0
1	5	2	2	1	0	0	1	0	0	1	0	1	1	1	1	1	1	1	1	1	0	1	1	0	1	1	0	0	0	0	0	0	0	0
2	3	2	3	2	0	0	1	0	1	1	1	1	1	1	1	1	1	1	1	1	1	1	1	1	1	0	1	0	0	0	1	1	0	0
2	5	2	2	1	0	0	1	0	0	1	1	1	1	1	1	1	1	1	1	1	0	0	1	0	1	0	1	0	0	0	0	0	0	0
2	1	1	2	2	1	0	4	0	1	1	1	1	0	0	1	0	1	1	0	0	1	0	1	1	0	0	0	0	0	0	0	0	0	0
2	5	2	3	1	0	0	4	1	1	1	1	1	0	1	0	1	1	1	1	0	0	0	1	0	1	0	1	0	0	0	0	0	0	0
1	3	2	4	3	0	0	1	1	0	0	0	1	1	1	1	1	1	1	1	1	0	1	1	1	1	0	0	0	0	0	0	0	0	0
2	2	2	3	1	0	0	1	0	0	1	0	1	1	1	1	1	1	1	1	1	1	0	1	1	1	0	1	1	0	0	1	0	1	0
2	3	2	3	1	0	0	1	0	1	1	1	1	1	1	1	1	0	0	0	0	0	0	0	0	0	0	1	0	0	0	0	0	0	0
2	5	2	1	1	1	0	4	0	1	1	0	0	0	0	1	1	1	1	1	1	1	1	1	0	1	0	1	0	0	0	0	0	0	0
2	2	2	3	1	0	0	1	0	1	1	0	1	0	0	0	0	1	1	1	1	0	0	0	1	1	1	0	0	0	0	0	0	0	0
1	4	1	3	1	0	0	2	0	1	0	0	1	0	1	1	1	1	1	1	1	1	1	1	1	1	0	0	1	0	0	0	0	0	0
1	4	2	3	2	0	0	4	0	1	1	1	1	1	1	1	1	1	1	1	1	0	0	1	1	1	0	1	0	0	0	0	0	0	0
2	5	2	3	1	0	1	4	0	0	0	1	1	1	1	1	1	1	1	1	1	0	1	1	1	1	0	1	0	0	0	0	0	0	0
1	3	2	1	1	0	0	1	1	1	1	1	1	1	0	0	0	0	0	0	1	1	1	0	0	1	0	1	0	0	0	0	0	0	0
2	2	1	5	3	0	0	1	0	0	1	1	1	0	0	0	1	1	1	0	0	0	0	1	1	0	0	1	0	0	0	0	0	0	0
2	4	1	3	1	0	0	1	0	0	0	1	0	0	0	1	1	1	0	1	1	1	1	1	1	1	0	1	0	0	0	0	0	0	0
1	2	2	2	2	0	0	4	0	1	1	1	1	0	1	0	1	0	0	1	1	1	1	1	1	1	0	1	1	0	0	0	0	0	0
2	3	2	2	1	1	1	1	1	0	1	1	0	1	1	0	1	1	1	1	0	1	1	0	1	0	0	1	0	0	0	0	1	1	0
2	2	2	4	3	0	0	1	0	0	1	1	1	0	0	1	1	1	1	1	1	0	0	1	1	1	1	0	0	0	0	0	0	0	0
1	4	2	2	1	0	0	4	0	0	0	0	1	1	1	1	1	1	1	1	1	1	1	1	1	1	0	1	0	0	0	0	0	0	0
1	4	2	1	1	0	0	4	0	0	1	0	1	1	1	1	1	1	1	1	1	0	1	1	0	1	0	1	0	0	0	0	0	0	0
2	4	2	2	1	0	0	4	0	0	1	1	1	1	1	1	1	0	1	1	1	0	1	1	1	1	0	1	0	0	0	0	0	0	0
2	2	2	4	3	1	0	4	0	0	1	1	1	1	1	1	1	1	1	1	1	1	0	0	1	1	0	1	0	0	0	0	0	0	0
2	4	2	2	1	0	0	4	1	0	0	1	1	1	1	1	1	1	1	1	1	0	0	1	1	1	1	0	0	0	0	0	0	0	0
2	5	2	1	1	0	1	4	0	0	0	0	1	0	1	1	1	1	1	1	1	0	1	1	0	1	1	0	0	0	0	0	0	0	0
1	1	1	4	1	0	0	1	0	1	0	1	1	1	0	0	1	0	1	1	1	1	1	0	0	0	0	0	1	0	0	0	0	0	0
2	5	2	1	1	0	0	1	0	1	1	0	1	1	1	1	1	1	1	1	1	0	0	1	1	1	0	1	0	0	0	0	0	0	0
2	2	1	4	1	0	0	1	0	0	1	0	1	1	1	1	1	1	1	0	1	1	0	1	1	0	0	1	0	0	0	0	0	0	0
1	4	2	3	1	0	0	1	1	1	0	0	0	0	1	1	1	0	1	1	1	1	0	1	0	0	0	0	0	0	0	0	1	0	0
1	5	1	2	2	0	0	2	0	1	1	0	1	0	1	1	1	1	0	0	1	0	1	0	0	1	0	1	0	0	0	0	0	0	0
1	4	2	2	1	0	0	4	0	0	0	1	1	1	1	1	1	1	1	1	1	1	1	1	0	0	0	1	0	0	0	0	0	0	0
1	4	1	3	1	0	0	2	1	0	1	1	1	0	1	1	1	1	1	0	1	1	1	1	0	1	1	0	0	0	0	0	0	0	0
1	2	2	3	4	0	0	1	1	0	1	1	0	1	0	1	1	0	1	0	1	1	1	0	1	0	0	1	0	0	0	0	0	0	0
2	5	2	2	1	0	0	1	1	1	1	0	0	0	0	1	1	1	1	1	1	1	1	1	0	1	0	1	0	0	0	0	0	0	0
1	3	2	2	1	0	0	1	0	1	0	1	0	1	1	1	0	1	1	0	1	1	1	1	0	0	0	0	0	1	0	0	0	0	0
2	3	1	2	1	1	0	1	0	0	0	0	1	1	0	1	1	0	1	0	0	0	0	1	0	0	0	0	0	0	1	0	0	0	0
2	3	1	2	1	0	0	2	0	0	1	0	1	0	1	1	1	0	0	0	0	0	0	0	1	1	0	1	0	0	0	0	0	0	0
2	5	2	1	1	0	0	4	0	0	0	1	1	1	1	1	1	0	1	1	1	0	0	1	1	1	0	1	0	0	0	0	0	0	0
2	4	2	2	1	0	0	1	0	0	0	0	1	0	0	1	1	1	1	1	1	1	1	1	0	1	0	1	0	0	0	0	0	0	0
1	2	2	3	3	0	0	1	0	1	1	0	1	0	0	0	1	0	0	1	1	0	0	1	1	1	0	1	1	0	1	0	0	0	0
2	2	2	3	3	0	0	1	0	0	1	1	1	1	1	1	1	1	0	0	1	1	1	1	0	1	1	1	0	0	0	0	0	0	0
2	2	2	2	1	0	0	4	0	0	0	1	1	0	1	0	1	0	0	0	1	0	1	1	0	0	1	0	0	0	0	0	0	0	0
2	5	2	2	1	0	0	4	0	0	1	1	1	1	0	1	1	1	1	1	1	0	0	1	0	1	0	1	0	0	0	0	0	0	0
2	2	1	5	2	0	0	1	0	0	1	1	1	1	1	1	1	0	1	0	1	0	0	0	0	0	0	1	0	0	0	0	0	0	0
1	4	1	1	1	0	0	2	0	1	1	1	0	0	0	1	1	1	0	0	1	1	0	0	0	1	0	1	0	0	0	0	0	0	0
2	4	2	1	1	1	0	4	0	0	1	1	1	1	1	1	1	1	1	1	1	0	1	1	1	0	0	1	0	0	0	0	1	0	0
2	2	2	4	2	0	0	4	0	0	0	1	1	1	1	1	1	1	1	0	1	1	0	0	1	1	0	1	0	0	0	0	0	0	0
2	5	2	2	1	0	0	1	0	0	0	0	0	1	1	1	1	1	1	1	1	0	0	1	0	0	0	1	0	0	0	0	1	0	0
2	2	1	4	1	1	0	1	0	0	0	0	1	0	1	1	1	1	1	0	1	1	0	1	1	0	0	1	0	0	0	0	0	0	0
1	3	2	3	2	0	0	4	0	1	0	1	0	1	1	0	1	0	1	1	1	1	1	0	0	1	0	1	0	0	0	0	0	0	0
1	3	2	3	2	0	0	4	0	1	1	0	1	1	1	1	1	1	1	1	1	0	0	1	1	1	0	1	0	0	0	0	1	0	0
1	2	2	3	2	0	0	4	0	1	1	0	1	1	1	1	1	1	0	0	1	1	1	1	0	1	0	1	0	0	0	0	1	0	0
2	3	2	2	1	0	0	1	0	0	1	1	1	0	1	1	1	0	0	0	0	0	0	1	1	1	0	1	0	0	0	0	0	0	0
2	5	2	1	1	0	0	2	0	0	1	1	1	0	0	1	1	1	1	1	1	1	0	1	0	1	0	1	0	0	0	0	0	0	0
2	2	2	2	2	0	1	4	1	0	1	1	0	0	0	0	1	0	0	0	0	0	0	1	0	1	0	1	1	0	0	0	1	1	0
2	3	1	3	1	1	0	4	0	0	0	0	0	1	1	1	1	0	1	0	1	0	0	1	1	0	0	1	1	0	0	0	0	0	0
2	4	2	1	1	0	0	4	0	0	1	1	1	0	0	1	1	1	1	1	1	0	0	1	1	1	0	1	0	0	0	0	0	0	0
1	3	2	2	1	1	1	1	0	0	0	1	1	0	0	0	1	0	0	0	1	1	0	1	0	1	1	0	0	0	0	0	0	0	0
2	3	1	2	1	1	0	4	0	0	1	1	0	0	0	1	1	0	0	0	1	0	0	0	1	0	0	0	1	0	0	0	0	0	0
1	4	2	1	1	0	0	4	0	0	1	0	1	0	0	1	1	1	1	1	1	1	1	1	0	1	0	1	0	0	0	0	0	0	0
2	2	2	4	2	0	0	1	0	0	1	1	0	0	0	0	1	0	1	1	1	1	1	0	1	1	0	1	0	0	0	0	0	0	0
1	2	1	3	2	0	0	2	0	1	0	1	1	0	1	0	0	0	0	1	0	0	0	0	1	0	0	0	0	0	1	0	0	0	0
2	5	2	2	1	0	0	4	0	0	1	1	1	0	0	1	1	1	1	1	1	0	0	1	1	1	0	1	0	0	0	0	1	0	0
2	4	2	2	1	0	0	4	0	0	1	1	1	1	1	1	1	1	1	1	1	1	1	1	0	0	0	1	0	0	0	0	0	0	0
2	5	2	2	1	0	0	1	0	0	0	1	1	1	1	1	1	1	1	1	1	0	0	1	0	1	0	1	0	0	0	0	0	0	0
2	2	2	3	2	0	0	4	0	0	1	1	1	1	1	1	1	1	1	1	1	0	0	1	1	1	0	1	0	0	0	0	0	0	0
2	2	2	3	1	0	0	4	1	0	1	0	0	0	0	0	1	0	0	0	0	0	0	0	1	0	0	1	0	0	0	0	1	0	0
1	4	2	3	1	0	0	1	0	0	0	0	0	0	1	1	1	1	1	1	1	1	1	1	1	1	0	1	0	0	0	0	0	0	0
2	5	2	1	1	0	0	4	0	0	0	0	1	0	0	1	1	1	1	1	1	0	0	1	0	1	0	1	0	0	0	0	0	0	0
1	1	2	3	1	0	0	4	1	0	0	1	1	1	1	0	1	0	0	0	0	0	0	0	0	0	0	1	0	0	0	0	0	0	0
2	2	2	3	2	0	0	4	0	0	0	0	0	0	0	0	1	0	1	0	1	1	1	0	1	1	1	0	0	0	0	0	0	0	0
1	3	2	4	2	1	0	4	1	0	1	0	0	0	1	0	0	0	0	0	0	0	1	1	1	1	1	0	0	0	0	0	0	0	0
1	3	2	1	1	0	0	4	1	0	0	1	1	0	0	0	0	1	1	1	1	0	0	1	0	0	0	0	0	0	0	0	0	0	0
2	2	2	4	1	0	0	1	1	0	1	0	0	0	0	0	1	1	0	0	1	1	1	0	1	0	0	1	1	0	0	0	0	0	0
2	2	2	4	1	1	0	4	0	0	1	0	0	1	0	0	1	0	0	0	1	1	1	0	1	1	0	1	0	0	0	0	0	0	0
2	2	2	3	2	0	0	1	0	0	0	1	1	1	1	0	1	0	0	0	0	0	0	1	0	0	0	1	0	0	0	0	0	0	0
2	2	2	2	1	1	0	4	0	0	0	0	1	1	1	0	0	0	1	0	0	0	0	1	0	0	0	1	0	0	0	0	0	0	0
1	5	2	1	1	0	0	4	0	0	0	1	1	1	0	0	1	1	1	1	1	0	0	0	0	1	0	1	0	0	0	0	0	0	0
1	4	2	2	1	0	0	1	0	0	1	1	0	1	1	1	1	1	1	0	1	1	1	0	0	0	1	0	0	0	0	0	0	0	0
1	4	2	2	1	1	1	4	1	0	1	1	1	1	1	1	1	1	1	1	0	0	0	0	1	0	1	0	0	0	0	0	0	0	0
2	4	2	2	1	0	0	4	0	0	1	1	1	1	1	1	1	1	1	1	1	0	0	0	0	1	0	1	0	0	0	0	0	0	0
1	5	2	2	1	0	0	2	0	0	0	1	1	1	1	1	1	1	1	1	1	0	0	0	0	1	0	1	0	0	0	0	0	0	0
2	2	1	3	1	0	0	1	1	1	1	0	0	0	0	1	0	1	0	0	0	0	0	0	0	0	1	0	0	0	0	0	0	0	0
2	1	2	4	1	0	0	4	1	1	1	1	1	0	0	0	1	0	0	0	0	0	0	0	0	0	1	0	0	0	0	0	0	0	0
2	4	2	2	1	0	0	1	0	0	1	1	1	1	1	1	1	1	1	1	1	0	0	1	0	0	1	0	0	0	0	0	0	0	0
2	2	2	3	2	1	1	4	1	0	1	0	0	1	0	1	0	0	0	0	0	0	1	1	0	0	0	1	1	0	0	0	0	0	0
2	2	2	4	1	0	0	2	0	0	1	0	0	0	0	1	1	0	0	0	0	0	0	0	0	1	0	1	0	0	0	0	0	0	0
2	5	2	1	1	0	0	4	0	0	0	0	0	0	0	1	1	1	1	1	1	0	0	1	0	1	0	1	0	0	0	0	0	0	0
2	5	2	1	1	0	0	4	0	0	0	0	0	1	1	1	1	0	0	0	1	1	1	1	1	1	0	1	0	0	0	0	0	0	0
1	2	2	4	3	0	0	2	0	1	0	0	0	0	1	0	1	1	0	0	0	0	0	0	0	0	0	1	0	0	0	0	1	1	0
2	1	2	4	1	0	0	1	0	0	0	1	1	0	0	0	1	0	0	0	0	0	0	0	0	1	0	1	0	0	0	0	0	0	0
2	1	1	3	4	0	0	4	1	0	0	0	0	0	0	0	1	0	0	0	0	0	0	0	0	0	0	1	0	0	0	0	0	0	0
2	2	2	4	2	0	0	1	0	1	0	1	1	0	1	1	1	0	0	0	0	0	0	0	0	0	0	1	0	0	0	0	0	0	0
1	1	1	2	2	0	0	2	1	1	0	0	0	0	0	0	1	0	0	0	1	0	1	1	0	0	0	1	0	0	0	0	0	0	0
2	4	2	3	1	0	0	4	1	0	0	1	1	1	1	1	1	1	1	1	1	0	0	1	0	0	1	0	0	0	0	0	0	0	0
2	4	2	1	1	0	1	1	0	0	0	1	1	0	0	1	1	0	1	1	1	1	1	1	0	0	0	1	0	0	0	0	0	0	0
1	4	2	3	2	0	0	4	0	0	0	1	1	1	1	1	1	1	1	1	1	0	0	1	0	1	0	1	0	0	0	0	0	0	0
1	3	2	2	1	1	1	1	1	1	0	1	1	0	0	0	1	0	0	0	0	0	0	0	0	0	1	0	0	0	0	0	0	0	0
2	4	1	3	1	0	0	1	0	0	0	0	0	0	0	0	1	0	0	0	1	0	0	0	0	0	0	1	0	0	0	0	0	0	0
1	2	2	2	2	0	0	1	0	0	1	0	1	1	0	1	1	1	0	1	1	0	0	1	0	0	0	0	0	0	0	0	1	0	0
2	2	2	4	3	1	0	2	0	0	1	1	1	0	0	0	1	0	1	0	0	0	0	1	1	0	1	0	0	0	0	0	0	0	0
2	4	2	2	1	0	0	1	0	0	0	0	1	1	0	1	1	0	1	1	1	0	0	1	0	1	1	0	0	0	0	0	0	0	0
2	5	2	1	1	1	1	2	1	0	0	0	0	0	0	0	1	1	1	1	1	0	0	1	1	1	0	1	0	0	0	0	0	0	0
2	4	2	1	1	0	0	1	0	0	1	0	0	0	0	0	1	1	1	1	1	0	0	1	0	1	0	1	0	0	0	0	0	0	0
2	3	1	2	1	0	0	1	0	1	0	1	0	1	1	0	1	0	0	0	0	0	0	0	0	0	0	1	0	0	0	0	0	0	0
2	3	1	4	1	1	0	4	0	0	0	0	0	0	0	0	1	0	0	0	0	0	0	0	0	0	0	1	0	0	0	0	0	0	0
2	1	2	3	1	0	0	4	1	1	0	0	0	0	0	0	0	0	0	0	0	0	0	1	1	1	0	1	0	0	0	0	0	0	0
2	4	1	3	1	0	0	1	0	0	0	0	0	0	1	1	1	0	1	0	0	0	0	0	0	1	0	1	0	0	0	0	0	0	0
2	3	2	2	1	0	0	1	1	0	0	0	0	0	0	0	1	0	0	0	0	1	1	1	1	1	0	0	1	0	0	0	0	0	0
1	2	2	3	1	0	0	4	0	0	0	0	0	0	0	0	1	0	0	0	1	1	1	1	1	1	0	0	0	0	0	1	1	1	0
2	5	2	2	1	0	0	1	0	0	0	0	0	0	0	0	1	0	1	0	0	1	1	1	1	1	0	1	0	0	0	0	0	0	0
2	4	2	2	1	0	0	1	0	0	0	0	0	0	0	0	1	0	0	0	0	0	0	0	0	0	0	1	0	0	0	0	0	1	1
2	5	2	2	1	0	0	1	0	0	0	0	0	0	0	0	1	0	0	0	0	0	0	0	0	0	0	1	0	0	0	0	1	1	0
2	4	2	4	1	1	0	1	0	0	0	0	0	0	0	0	0	0	0	0	0	0	0	0	0	0	0	1	0	0	0	0	0	0	0
1	2	2	3	2	0	0	4	0	0	0	0	0	0	0	0	1	0	0	0	1	1	0	0	0	0	0	0	0	0	0	0	0	0	0
2	2	1	4	1	0	0	4	0	1	0	0	1	0	0	0	0	0	0	1	0	0	0	1	0	0	1	0	0	0	0	0	0	0	0
1	2	2	4	1	0	0	1	0	0	1	1	1	0	0	0	1	0	1	0	0	0	0	0	0	0	0	1	0	0	0	0	0	0	0
1	5	2	2	1	0	0	4	0	0	0	0	0	0	0	0	1	1	1	1	1	0	0	1	0	0	0	1	0	0	0	0	0	0	0
1	4	1	2	1	0	0	1	0	0	0	0	0	0	0	0	1	0	0	0	0	0	0	0	0	0	0	1	0	0	0	0	0	0	0
1	4	2	1	1	0	0	1	0	0	0	0	1	1	0	1	1	1	0	0	0	0	0	0	0	1	0	1	1	0	0	1	1	0	0
1	3	1	2	1	0	0	1	0	0	0	0	1	0	0	0	1	0	0	0	0	0	0	0	0	0	0	1	0	0	0	0	0	0	0
1	2	2	3	2	0	0	2	0	0	0	0	0	0	0	0	1	0	1	0	0	1	0	0	0	0	0	0	1	0	0	0	0	0	0
2	1	1	4	1	1	0	1	1	1	0	0	0	0	1	0	1	0	1	0	0	0	0	1	1	0	0	1	0	0	0	0	0	0	0
1	4	2	2	1	0	0	1	0	0	0	0	0	0	0	0	1	0	0	0	1	1	1	1	1	1	0	1	0	0	0	0	0	0	0
1	4	2	3	1	0	0	1	0	0	0	0	0	0	0	0	1	0	0	0	0	0	0	0	0	0	0	1	0	0	0	0	1	1	1
1	1	2	4	1	0	0	4	0	0	0	0	0	0	0	0	1	0	0	0	0	1	0	0	0	0	0	1	0	0	0	0	1	0	0
1	3	1	2	1	0	0	1	0	0	0	0	0	0	0	0	1	0	0	0	0	0	0	0	0	0	0	1	0	0	0	0	0	0	0
2	2	1	4	1	1	0	1	0	0	0	0	0	0	0	0	1	0	0	0	0	0	0	0	0	0	0	1	0	0	0	0	0	0	0
2	4	2	2	1	0	0	4	1	0	1	0	0	0	0	1	1	0	0	1	1	0	0	0	0	1	0	1	0	0	0	0	1	0	0
2	2	2	3	1	0	0	2	1	1	0	0	0	0	0	0	1	0	0	0	0	0	0	0	0	0	0	0	0	1	0	1	1	0	0
2	5	2	1	1	0	0	4	0	0	0	0	0	0	0	1	1	1	1	1	1	0	0	1	0	0	0	1	0	0	0	0	0	0	0
1	1	2	2	2	0	0	4	0	0	0	0	0	0	0	0	1	0	0	0	0	0	0	1	0	0	0	0	0	0	0	0	0	1	0
1	2	1	3	3	0	0	4	0	0	0	0	0	0	0	0	1	0	0	0	0	0	0	0	0	0	0	1	0	0	0	0	0	0	0
2	2	1	3	1	0	0	1	1	1	0	0	0	0	0	0	0	0	0	1	0	1	0	0	0	0	0	1	0	0	0	0	0	0	0
2	3	1	3	2	0	0	4	0	0	1	0	0	0	0	0	1	0	0	0	0	0	0	0	0	0	0	1	0	0	0	0	0	0	0
2	3	2	4	2	1	0	1	0	0	0	1	1	1	0	1	1	0	0	0	0	0	1	0	1	0	0	1	0	0	0	0	0	0	0
2	2	2	4	1	0	0	4	0	0	0	0	0	0	0	0	1	0	0	0	0	0	0	1	0	0	0	0	1	1	0	0	0	0	0
2	2	2	3	1	0	0	2	0	0	0	0	0	0	0	0	1	0	0	0	0	0	0	0	0	0	0	1	0	0	0	0	0	0	0
2	2	1	4	2	1	0	1	0	0	0	0	0	0	0	0	1	0	0	0	0	0	0	0	0	0	1	0	0	0	0	0	0	0	0
2	4	2	1	1	0	0	4	1	0	0	0	0	0	0	0	0	0	0	0	0	0	0	1	0	0	0	1	0	0	0	0	0	0	0
2	2	2	4	3	0	0	1	0	0	0	0	0	0	0	0	1	0	0	0	0	0	1	0	0	0	1	0	0	0	0	0	0	0	0
1	2	2	4	2	0	0	1	0	0	0	0	0	0	0	0	1	0	0	0	0	0	0	0	0	0	0	1	0	0	0	0	0	0	0
1	5	2	1	1	0	0	4	0	0	0	0	0	0	0	0	1	0	0	0	0	0	0	1	0	1	0	1	0	0	0	0	0	0	0
2	5	2	1	1	0	0	1	0	0	0	0	0	0	0	0	1	0	0	0	0	0	0	1	0	0	0	1	0	0	0	0	0	0	0
2	1	2	4	2	0	0	1	0	0	0	0	0	0	0	0	1	0	0	0	0	0	1	0	0	0	0	1	1	0	0	0	0	0	0
1	3	1	4	1	0	0	1	0	0	0	0	0	0	0	0	1	0	0	0	0	0	0	0	0	0	0	1	0	0	0	0	0	0	0
1	4	2	2	1	0	0	4	0	0	1	0	0	1	1	1	1	0	0	0	0	0	0	0	0	0	0	1	0	0	0	0	0	0	0
2	2	2	4	1	0	0	4	0	0	0	0	0	0	0	0	0	0	0	0	0	0	0	0	0	0	0	1	0	0	0	0	0	0	0
1	4	2	1	1	0	0	4	1	1	0	0	0	0	0	0	1	0	0	0	0	0	0	1	0	0	1	0	0	0	0	0	0	0	0
2	2	2	3	1	0	0	1	0	0	0	0	0	0	0	0	1	0	0	0	0	0	0	0	0	0	0	1	0	0	0	0	1	0	0
2	4	2	2	1	0	0	4	1	0	0	0	0	0	0	0	1	0	0	0	0	0	0	0	0	0	0	1	0	0	0	0	0	0	0
1	4	2	3	4	0	1	4	0	0	0	0	0	0	0	0	1	0	0	0	0	0	0	0	0	0	0	0	0	0	0	0	1	0	0
2	2	2	3	2	1	0	1	0	0	0	1	0	0	0	0	1	0	0	0	0	0	0	0	0	0	0	1	0	0	0	0	0	0	0
1	2	2	3	1	0	0	1	0	0	0	0	0	0	0	0	1	0	0	0	0	0	0	0	0	0	0	1	0	0	0	0	0	0	0
2	1	1	4	1	1	1	2	0	0	0	0	0	0	0	0	1	0	1	0	0	0	0	0	0	0	0	1	0	0	0	0	0	0	0
2	4	2	3	2	0	0	4	0	0	0	0	0	0	0	0	0	0	0	0	0	0	0	0	0	0	1	0	0	0	0	0	0	0	0
1	4	3	3	2	0	0	1	0	0	0	0	0	0	0	0	0	0	0	1	0	0	0	0	0	0	0	1	0	0	0	0	0	0	0
2	5	2	2	1	0	0	2	0	0	0	0	0	0	0	0	1	0	0	0	0	0	0	0	0	0	1	0	0	0	0	0	0	0	0
2	4	2	2	1	0	0	4	0	0	0	0	0	0	0	0	1	0	0	0	0	0	0	0	0	0	0	0	0	1	0	0	0	0	0
2	2	1	3	2	0	0	2	0	0	0	0	0	0	0	0	1	0	0	0	0	0	0	0	0	0	0	1	0	0	0	0	0	0	0
2	2	2	4	2	0	0	4	0	0	0	0	0	0	0	0	0	0	0	0	0	0	0	0	0	0	0	1	0	0	0	0	0	0	0
2	2	2	4	1	0	0	1	0	0	0	0	0	0	0	0	1	0	0	0	0	0	0	0	0	0	0	0	1	0	0	0	0	0	0
2	3	1	2	1	0	0	1	0	0	0	0	0	0	0	0	0	0	0	0	0	0	0	0	0	0	0	1	0	0	0	0	0	0	0
2	4	2	3	1	0	0	1	0	0	0	0	0	0	0	0	0	0	0	0	0	0	0	0	0	0	0	0	0	0	0	0	0	1	0
2	2	2	3	2	0	0	1	0	0	0	0	0	0	0	0	1	0	0	0	0	0	0	0	0	0	1	0	0	0	0	0	0	0	0
2	4	2	2	1	0	0	3	0	0	0	0	0	0	0	0	1	0	0	0	0	0	0	0	0	0	1	0	0	0	0	0	0	0	0
1	2	2	2	2	0	0	4	0	0	0	0	0	0	0	0	1	0	0	0	0	0	0	0	0	0	0	0	0	0	0	0	1	0	0
2	2	1	4	1	0	0	4	0	0	0	0	0	0	0	0	1	0	0	0	0	0	0	0	0	0	1	0	0	0	0	0	0	0	0
2	4	1	2	1	0	0	1	0	0	0	0	0	0	0	0	0	0	0	0	0	0	0	0	0	0	0	1	0	0	0	0	0	0	0
2	3	2	2	1	0	0	4	0	0	0	0	0	0	0	0	1	0	0	0	0	0	0	0	0	0	0	0	0	1	0	0	0	0	0
1	5	2	1	1	0	0	4	0	0	0	0	0	0	0	0	1	0	0	0	0	0	0	0	0	0	0	1	0	1	0	0	0	0	0
